# Supplementary material for: Prevalence of primary outcome changes in clinical trials registered on ClinicalTrials.gov: a cross-sectional study
Source: F1000Res. 2014 Mar 26;3:77. [Version 1] doi: 10.12688/f1000research.3784.1 (PMC4032105; doi:10.12688/f1000research.3784.1)
Supplement: Data set of primary outcome changes in interventional clinical trials registered on ClinicalTrials.org — All clinical studies classified as ‘interventional studies’ registered with ClinicalTrials as of 25 October 2012 are shown. The following information was collected from each study: study registration date; the study start date; the primary completion date; study completion date; original primary outcome and date submitted; current primary outcome and date submitted; study phase, data monitoring committee; study sponsor and collaborators. [file f1000research-3-4053-s0000.tgz]

Archive with 1 entries (1 files):
- rawdata__1_.csv
