# Supplementary material for: Prevalence of primary outcome changes in clinical trials registered on ClinicalTrials.gov: a cross-sectional study
Source: F1000Res. 2014 Mar 26;3:77. [Version 1] doi: 10.12688/f1000research.3784.1 (PMC4032105; doi:10.12688/f1000research.3784.1)
Supplement: Data set of primary outcome changes in interventional clinical trials registered on ClinicalTrials.org — All clinical studies classified as ‘interventional studies’ registered with ClinicalTrials as of 25 October 2012 are shown. The following information was collected from each study: study registration date; the study start date; the primary completion date; study completion date; original primary outcome and date submitted; current primary outcome and date submitted; study phase, data monitoring committee; study sponsor and collaborators. [file f1000research-3-4053-s0000.tgz › rawdata__1_.csv]

Study ID	Study Type	Study Phase	Estimated Enrollment	Recruitment Status	Has Data Committee	First Received	Study Title	Start Date	Primary Completion Date	Completion Date	Sponsor	Sponsor Type	Collaborators	Collaborator Type	Current Primary Outcome Measures	Current Primary Outcome Measures Date	Original Primary Outcome Measures	Original Primary Outcome Measures Date	Primary Outcome Measures Redefined	Changed After Study Start	Changed After Primary Completion	Changed After Completion	Current Secondary Outcome Measures	Original Secondary Outcome Measures
NCT00538850	Interventional	Phase 3	130	Completed	No info	October 1, 2007	A Randomized, Double-Blind, Placebo-Controlled Multi-Center Study to Evaluate the Safety and Efficacy of Fentanyl Sublingual Spray (Fentanyl SL Spray) for the Treatment of Breakthrough Cancer Pain	Oct-07	Feb-10		Insys Therapeutics Inc	Pharma	No info	-	Pain relief by 30 minutes after dosing [Designatedassafetyissue:No]	January 19, 2008	Pain relief [TimeFrame:5 min]	October 2, 2007	Yes	Yes	No	Cannot determine	Pain relief at various time points [Designatedassafetyissue:No] Safety, tolerability, and acceptability [Designatedassafetyissue:Yes]	Pain relief at various time points Safety Tolerability Acceptability
NCT01525407	Interventional	Phase 2	60	Recruiting	Yes	January 31, 2012	Donor Statin Treatment for Prevention of Severe Acute GVHD After Myeloablative Hematopoietic Cell Transplantation	May-12	-		Fred Hutchinson Cancer Research Center/University of Washington Cancer Consortium	Public	National Cancer Institute (NCI);;National Heart, Lung, and Blood Institute (NHLBI)	Public	Grade 3-4 acute GVHD [TimeFrame:First 100 days after transplant] [Designatedassafetyissue:No]	February 2, 2012	Same as current	-	No	-	-	-	Grades II-IV acute and chronic GVHD [TimeFrame:First 100 days after transplant] [Designatedassafetyissue:No] Proportion of patients requiring secondary systemic immunosuppressive therapy [TimeFrame:First 100 days after transplant] [Designatedassafetyissue:No] Chronic extensive GVHD [TimeFrame:First 100 days after transplant] [Designatedassafetyissue:No] Recurrent or progressive malignancy [TimeFr…	Grades II-IV acute and chronic GVHD [TimeFrame:First 100 days after transplant] [Designatedassafetyissue:No] Proportion of patients requiring secondary systemic immunosuppressive therapy [TimeFrame:First 100 days after transplant] [Designatedassafetyissue:No] Chronic extensive GVHD [TimeFrame:First 100 days after transplant] [Designatedassafetyissue:No] Recurrent or progressive malignancy [TimeFr…
NCT00408681	Interventional		25	Completed	No	December 6, 2006	A Pilot Study to Evaluate the Potential Efficacy of Lithium Carbonate for Stimulation of Intestinal Recovery In Patients With Acute GVHD	Jun-06	Nov-10		Fred Hutchinson Cancer Research Center	Public	National Cancer Institute (NCI)	Public	Functional recovery [TimeFrame:Not defined] [Designatedassafetyissue:No] Mucosal anatomic recovery [TimeFrame:Not defined] [Designatedassafetyissue:No] Tolerability as assessed by NCI CTCAE v2.0 [TimeFrame:Not defined] [Designatedassafetyissue:Yes]	October 15, 2010	Functional recovery as measured by clinical response Mucosal anatomic recovery as assessed by esophagogastroduodenoscopy (EGD), colonoscopy, sigmoidoscopy, or biopsy specimens of the colon	December 6, 2006	Yes	Yes	No	Cannot determine	Chronic GVHD [TimeFrame:Not defined] [Designatedassafetyissue:No] Recurrent or progressive malignancy [TimeFrame:Not defined] [Designatedassafetyissue:No] Non-relapsed mortality [TimeFrame:Not defined] [Designatedassafetyissue:No] Survival [TimeFrame:Not defined] [Designatedassafetyissue:No] Relapse/progression-free survival [TimeFrame:Not defined] [Designatedassafetyissue:No]	Tolerability as assessed by NCI CTC version 2.0
NCT01638533	Interventional	Phase 1	132	Recruiting	No info	July 9, 2012	A Phase 1 and Pharmacokinetic Single Agent Study of Romidepsin in Patients With, Lymphomas, Chronic Lymphocytic Leukemia and Select Solid Tumors and Varying Degrees of Liver Dysfunction	Jun-12	-		National Cancer Institute (NCI)	Public	No info	-	MTD of romidepsin in groups of patients with varying degree of hepatic dysfunction according to the National Cancer Institute Common Toxicity Criteria for Adverse Events version 4.0 [TimeFrame:28 days] [Designatedassafetyissue:Yes] Dose-limiting toxicity (DLT) of romidepsin in groups of patients with varying degree of hepatic dysfunction according to the National Cancer Institute Common Toxicity …	July 9, 2012	Same as current	-	No	-	-	-	Correlation of the Child-Pugh classification of hepatic dysfunction with the observed toxicities and plasma PK of romidepsin administration [TimeFrame:Baseline] [Designatedassafetyissue:No] Antitumor activity associated with romidepsin treatment using Response Evaluation Criteria in Solid Tumors and the International Workshop Lymphoma Response Criteria [TimeFrame:Up to 30 days] [Designatedassafet…	Same as current
NCT00020579	Interventional	Phase 1	75	Completed	No info	July 11, 2001	A Phase I Study of an Oral Histone Deacetylase Inhibitor, MS-275, in Refractory Solid Tumors and Lymphomas	Mar-01	Apr-08	Oct-08	National Institutes of Health Clinical Center (CC)	Public	National Cancer Institute (NCI)	Public	Dose-limiting toxicities and maximum tolerated dose [Designatedassafetyissue:Yes] Pharmacology and pharmacokinetics [Designatedassafetyissue:No]	December 25, 2007	Dose-limiting toxicities and maximum tolerated dose Pharmacology and pharmacokinetics	February 15, 2007	Yes, same year	Yes	No	No	Acetylation of histones in peripheral blood [Designatedassafetyissue:No] Tumor response by CT scan every 12 weeks [Designatedassafetyissue:No]	Acetylation of histones in peripheral blood Tumor response by CT scan every 12 weeks
NCT01529827	Interventional	Phase 2	81	Recruiting	Yes	February 6, 2012	A Phase II Trial of Reduced Intensity Allogeneic Stem Cell Transplantation With Fludarabine, Melphalan and Low Dose Total Body Irradiation	Feb-12	-		Roswell Park Cancer Institute	Public	No info	-	transplant related mortality (TRM) for patients undergoing RIT with co-morbidities or who are otherwise not eligible or unable to receive a myeloablative allogeneic HSCT [TimeFrame:In the first 100 days from day 0 of transplant] [Designatedassafetyissue:Yes]	February 8, 2012	Same as current	-	No	-	-	-	No info	No info
NCT00010283	Interventional	Phase 1	No info	Completed	No info	February 2, 2001	Oral Beclomethasone Dipropionate Capsules for Treatment of Intestinal Graft-Versus-Host Disease: Compassionate Use in Patients With Contraindictions to High-Dose Immunosuppressive Therapy	Jul-00	Jul-02	Jul-02	Fred Hutchinson Cancer Research Center	Public	National Cancer Institute (NCI)	Public	No info	-	No info	-	No	-	-	-	No info	No info
NCT00112593	Interventional	Phase 1	20	Recruiting	Yes	June 2, 2005	Allogeneic Hematopoietic Stem Cell Transplantation for Induction of Mixed Hematopoietic Chimerism in Patients Infected With Human Immunodeficiency Virus-1 Using a Non-Marrow Ablative Conditioning Regimen Containing Total Body Irradiation in Combination With Post-Transplant Immunosuppression With Cyclosporine and Mycophenolate Mofetil	Nov-99	-		Fred Hutchinson Cancer Research Center/University of Washington Cancer Consortium	Public	National Cancer Institute (NCI)	Public	Death from regimen toxicity or opportunistic infection [TimeFrame:Within the first 100 days] [Designatedassafetyissue:Yes] Death from GVHD [TimeFrame:Within the first 360 days] [Designatedassafetyissue:Yes] Successful induction of mixed hematopoietic chimerism as assessed by the percentage of peripheral blood T cells that are of donor origin [TimeFrame:Days 28, 56, and 80] [Designatedassafetyissu…	March 15, 2011	Immunity reconstitution Safe chimerism	November 8, 2006	Yes	Yes	Cannot determine	Cannot determine	Overall survival (OS) [TimeFrame:1 year] [Designatedassafetyissue:No] Progression of HIV [TimeFrame:Within 1 year] [Designatedassafetyissue:No] Reconstitution of HIV-specific immunity [TimeFrame:6-12 months] [Designatedassafetyissue:No]	Overall survival [TimeFrame:1 year] [Designatedassafetyissue:No] Progression of HIV [TimeFrame:Within 1 year] [Designatedassafetyissue:No] Reconstitution of HIV-specific immunity [TimeFrame:6-12 months] [Designatedassafetyissue:No]
NCT01050465	Interventional		728	Completed	No	January 13, 2010		May-09	Oct-10	Dec-10	University of Missouri-Columbia	Public	National Library of Medicine (NLM)	Public	seeking information using MedlinePlus [TimeFrame:clicks will be tracked on the website when they occur] [Designatedassafetyissue:No]	January 14, 2010	Same as current	-	No	-	-	-	No info	No info
NCT00003887	Interventional	Phase 2	No info	Completed	No info	November 1, 1999	Donor Lymphocyte Infusion (DLI) as Adoptive Immunotherapy for Relapse Malignancies After Allogeneic Hematopoietic Transplantation	Aug-98		Feb-03	Fred Hutchinson Cancer Research Center	Public	National Cancer Institute (NCI)	Public	No info	-	No info	-	No	-	-	-	No info	No info
NCT00003408	Interventional	Phase 2	40	Active, not recruiting	No info	November 1, 1999	Cytokine-Based Immunotherapy Following High-Dose Chemotherapy and Autologous Stem Cell Transplantation	Apr-98			Cancer Treatment Centers of America	Public	No info	-	No info	-	No info	-	No	-	-	-	No info	No info
NCT00026169	Interventional	Phase 1	No info	Completed	Yes	November 9, 2001	A Phase I Pharmacokinetic Study Of STI571 In Patients With Advanced Malignancies And Varying Degrees Of Renal Dysfunction For The CTEP-Sponsored Organ Dysfunction Working Group	Dec-01	Apr-05	Dec-08	Case Comprehensive Cancer Center	Public	National Cancer Institute (NCI)	Public	Determine the dose of imatinib mesylate that is most effective with the least amount of toxic side effects. [TimeFrame:Every 28 days in the absence of disease progression or unacceptable toxicity.] [Designatedassafetyissue:Yes]	February 25, 2010	Same as current	-	No	-	-	-	No info	No info
NCT00049296	Interventional	Phase 1	No info	Completed	Yes	November 12, 2002	Phase I Pharmacokinetic Trial of Thalidomide and Docetaxel: A Regimen Based on Anti-Angiogenic Therapeutic Principles	Jul-02	Dec-04	Jan-06	Case Comprehensive Cancer Center	Public	National Cancer Institute (NCI)	Public	Determine the maximum tolerated dose of docetaxel when administered with thalidomide in patients with advanced solid tumors, multiple myeloma, and non-Hodgkin's lymphoma. [TimeFrame:Weekly courses repeat every 12 weeks in the absence of disease progression or unacceptable toxicity.] [Designatedassafetyissue:Yes]	February 23, 2010	Same as current	-	No	-	-	-	No info	No info
NCT00795769	Interventional	Phase 2	50	Completed	No	November 20, 2008	Prevention of DMSO-Related Nausea and Vomiting by Prophylactic Administration of Ondansetron for Patients Receiving Autologous Cryopreserved Peripheral Blood Stem Cells	Aug-08	Sep-09		Fred Hutchinson Cancer Research Center	Public	No info	-	Reduction in rates of nausea or vomiting after ondansetron (compared to historical rates) [TimeFrame:With stem cell infusion] [Designatedassafetyissue:No]	August 26, 2010	Incidence of nausea and vomiting [Designatedassafetyissue:Yes] Reduction of nausea to &#8804 25% and vomiting to &#8804 10% related to DMSO-preserved autologous hematopoietic stem cells [Designatedassafetyissue:No]	November 20, 2008	Yes	Yes	Yes	Cannot determine	No info	No info
NCT00856388	Interventional		50	Active, not recruiting	Yes	March 4, 2009	A Pilot Trial Of Reduced Intensity Allogeneic Stem Cell Transplantation With Fludarabine, Melphalan, And Low Dose Total Body Irradiation	Jan-09	-		Roswell Park Cancer Institute	Public	National Cancer Institute (NCI)	Public	TRM [TimeFrame:First 100 days] [Designatedassafetyissue:No]	September 12, 2012	Transplant-related mortality rate by day 100 [Designatedassafetyissue:No]	March 4, 2009	Yes	Yes	Cannot determine	Cannot determine	Time to engraftment [TimeFrame:Days 30] [Designatedassafetyissue:No] Time to engraftment [TimeFrame:Day 100] [Designatedassafetyissue:No] Rate of complete donor chimerism [TimeFrame:Day 30] [Designatedassafetyissue:No] Rate of complete donor chimerism [TimeFrame:Day 100] [Designatedassafetyissue:No] Acute GVHD [TimeFrame:Up to day 100] [Designatedassafetyissue:Yes] Chronic GVHD [TimeFrame:Up to 4…	Time to engraftment [Designatedassafetyissue:No] Safety [Designatedassafetyissue:Yes] Clinical response [Designatedassafetyissue:No] Rate of complete donor chimerism [Designatedassafetyissue:No] Acute and chronic graft-vs-host disease [Designatedassafetyissue:No] Overall survival [Designatedassafetyissue:No]
NCT01159067	Interventional		No info	Terminated	Yes	July 6, 2010	Deferasirox Treatment and Labile Plasma Iron in Iron Overloaded Patients Who Have Undergone Allogeneic Hematopoietic Stem Cell Transplantation	Jul-10	Aug-11	Aug-11	City of Hope Medical Center	Public	No info	-	Safety and tolerability of low dose deferasirox in the post allogeneic hematopoietic stem cell transplant setting [TimeFrame:Assessed through 6 months from the start of treatment] [Designatedassafetyissue:Yes] Percentage of patients with elevated labile plasma iron (LPI) above threshold (0.5 umol/L) [TimeFrame:At baseline] [Designatedassafetyissue:No]	July 8, 2010	Same as current	-	No	-	-	-	Ability of deferasirox to suppress LPI below threshold [TimeFrame:Assessed through 6 months from the start of treatment] [Designatedassafetyissue:No] Ability of deferasirox to lower serum ferritin levels [TimeFrame:Assessed through 6 months from the start of treatment] [Designatedassafetyissue:No] Correlation of LPI with serum ferritin [TimeFrame:Assessed through 6 months from the start of treatm…	Same as current
NCT01558778	Interventional		No info	Withdrawn	Yes	March 16, 2012	Pilot Study of Mechanical Stimulation for Prevention of Hematopoietic Cell Transplant Associated Bone Density Loss	May-12	Jun-12		Roswell Park Cancer Institute	Public	No info	-	Refinement of mechanical stimulation protocol [TimeFrame:From hospital admission to 100 days post-HCT] [Designatedassafetyissue:No] Adherence with treatment [TimeFrame:From hospital admission to 100 days post-HCT] [Designatedassafetyissue:No] Effective data collection tools and data points [TimeFrame:From hospital admission to 100 days post-HCT] [Designatedassafetyissue:No]	March 19, 2012	Same as current	-	No	-	-	-	No info	No info
NCT00378781	Interventional		No info	Withdrawn	No	September 19, 2006	Prospective, Randomized Trial Comparing Heparin and Minocycline-EDTA Flush for the Prevention of Catheter-Related Infections and Occlusions				M.D. Anderson Cancer Center	Public	National Cancer Institute (NCI)	Public	Incidence of catheter-related infections during the study period (3 months) [TimeFrame:3 months] [Designatedassafetyissue:No]	August 5, 2010	Incidence of catheter-related infections during the study period (3 months)	November 8, 2006	Yes	Cannot determine	Cannot determine	Cannot determine	Incidence of catheter occlusions during periods of prophylaxis (e.g., time period in which the catheter is locked with heparin or minocycline hydrochloride and edetate calcium disodium [M-EDTA]) [TimeFrame:3 months] [Designatedassafetyissue:No]	Incidence of catheter occlusions during periods of prophylaxis (e.g., time period in which the catheter is locked with heparin or minocycline hydrochloride and edetate calcium disodium [M-EDTA])
NCT01199562	Interventional		300	Suspended	Yes	September 8, 2010	Modified Pre-emptive CMV Management Strategy After Allogeneic Hematopoietic Cell Transplantation and Laboratory Correlation With Innate Immune Function	Dec-10	-		City of Hope Medical Center	Public	National Cancer Institute (NCI)	Public	Initiation of anti-CMV therapy [TimeFrame:Day 80 post stem cell transplant] [Designatedassafetyissue:No] Diagnosis of CMV pneumonia [TimeFrame:1 year] [Designatedassafetyissue:Yes]	July 9, 2012	Gancyclovir initiation [TimeFrame:Day 80 post stem cell transplant] [Designatedassafetyissue:No] Diagnosis of CMV pneumonia [TimeFrame:1 year] [Designatedassafetyissue:Yes] NK (natural killer) immunity in CMV (cytomegalovirus) negative vs CMV positive [TimeFrame:Day 80 post stem cell transplant] [Designatedassafetyissue:No]	September 10, 2010	Yes	Yes	Cannot determine	Cannot determine	CMV disease, morbidity, and mortality [TimeFrame:Through 1 year] [Designatedassafetyissue:No] Efficacy of an individualized strategy for CMV preemptive management on incidence of CMV disease, specifically CMV pneumonia [TimeFrame:By day 100 post transplant] [Designatedassafetyissue:No] CMV reaction-free survival [TimeFrame:Post-transplant days 21 - 100] [Designatedassafetyissue:No] Percent cytoto…	CMV disease, morbidity, and mortality [TimeFrame:Through 1 year] [Designatedassafetyissue:No] Efficacy of an individualized strategy for CMV preemptive management on incidence of CMV disease, specifically CMV pneumonia [TimeFrame:By day 80 post transplant] [Designatedassafetyissue:No] CMV reaction-free survival [TimeFrame:Post-transplant days 21 - 80] [Designatedassafetyissue:No] Percent cytotoxi…
NCT00036790	Interventional	Phase 1	No info	Active, not recruiting	No info	May 13, 2002	An Open-Label Phase I Dose Escalation Trial To Evaluate The Safety And Pharmacokinetics Of Motexafin Gadolinium And Doxorubicin Chemotherapy In The Treatment Of Advanced Malignancies	Feb-02			University of Wisconsin, Madison	Public	National Cancer Institute (NCI)	Public	No info	-	No info	-	No	-	-	-	No info	No info
NCT00096161	Interventional	Phase 1	80	Recruiting	Yes	November 9, 2004	Pentostatin and Donor Lymphocyte Infusion for Low Donor T-Cell Chimerism After Hematopoietic Cell Transplantation Using Nonmyeloablative Conditioning - A Multicenter Trial	May-03	-		Fred Hutchinson Cancer Research Center/University of Washington Cancer Consortium	Public	National Cancer Institute (NCI)	Public	Safety of the combined use of pentostatin and DLI as defined by an acceptable rate of grade IV acute GVHD [TimeFrame:Within 100 days after the last DLI] [Designatedassafetyissue:Yes] Efficacy of the combined use of pentostatin and DLI defined as an increase of at least 10 percentage points in donor T-cell chimerism [TimeFrame:From the time of enrollment maintained to day 56 after the last DLI] [D…	January 11, 2012	Life threatening graft-vs-host disease (GVHD) and sustained engraftment	November 8, 2006	Yes	Yes	Cannot determine	Cannot determine	Incidence of grade II-IV acute GVHD infection [TimeFrame:Day 84] [Designatedassafetyissue:No] Incidence of grade II-IV acute GVHD infection [TimeFrame:1 year] [Designatedassafetyissue:No] Incidence of chronic GVHD infection [TimeFrame:Day 84] [Designatedassafetyissue:No] Incidence of chronic GVHD infection [TimeFrame:1 year] [Designatedassafetyissue:No] Disease response of the combined use of pen…	Disease response Progression-free and overall survival GVHD Infections
NCT00006379	Interventional	Phase 2	No info	Completed	Yes	October 4, 2000	Purine-Analog-Containing Non-Myeloablative Allogeneic Stem Cell Transplantation for Treatment of Hematologic Malignancies and Severe Aplastic Anemia	Jun-00	Jan-04	Oct-11	Case Comprehensive Cancer Center	Public	National Cancer Institute (NCI)	Public	Evaluation of Donor Engraftment [TimeFrame:at 28 days] [Designatedassafetyissue:No]	December 7, 2011	effectiveness of combination chemotherapy followed by peripheral stem cell transplantation in treating patients who have hematologic cancer or aplastic anemia. [TimeFrame:Patients are followed weekly for 3 months, every 2 weeks for 3 months, monthly for 6 months, and then every 2 months thereafter.] [Designatedassafetyissue:No]	February 26, 2010	Yes	Yes	Yes	Yes	Stable donor hematopoietic chimerism [TimeFrame:at day 100] [Designatedassafetyissue:No] Event free and overall survival [TimeFrame:to progression/death] [Designatedassafetyissue:No]	Same as current
NCT01484015	Interventional		60	Active, not recruiting	No	October 21, 2011	Prolonged Infusion Compared to Standard Infusion Cefepime as Empiric Treatment of Febrile Neutropenia: A Pilot Study	Feb-11	Jun-12		Comprehensive Cancer Center of Wake Forest University	Public	National Cancer Institute (NCI)	Public	Defervescence (without hypothermia) [TimeFrame:72 hours] [Designatedassafetyissue:No]	June 6, 2012	Defervescence (without hypothermia) [TimeFrame:By 72 hours] [Designatedassafetyissue:No]	November 30, 2011	Yes	Yes	Possibly	Cannot determine	Clinical success or failure [TimeFrame:approximately 24 days] [Designatedassafetyissue:No] Need for additional antimicrobials [TimeFrame:approximately 24 days] [Designatedassafetyissue:No] Mortality (in-house) [TimeFrame:approximately 24 days] [Designatedassafetyissue:No] Time to defervescence [TimeFrame:approximately 24 days] [Designatedassafetyissue:No] Hospital length of stay [TimeFrame:approx…	Clinical success or failure [TimeFrame:Length of stay average 24 days] [Designatedassafetyissue:No] Need for additional antimicrobials [TimeFrame:Length of stay average 24 days] [Designatedassafetyissue:No] Mortality (in-house) [TimeFrame:Length of stay average 24 days] [Designatedassafetyissue:No] Time to defervescence [TimeFrame:Length of stay average 24 days] [Designatedassafetyissue:No] Hospi…
NCT00003107	Interventional	Phase 1	No info	Completed	No info	November 1, 1999	A Phase I Trial of Recombinant Human Interleukin-12 After High-Dose Therapy and Autologous Hematopoietic Stem Cell Support	Oct-97			Indiana University School of Medicine	Public	National Cancer Institute (NCI)	Public	No info	-	No info	-	No	-	-	-	No info	No info
NCT00003938	Interventional	Phase 3	No info	Completed	No info	November 1, 1999	A Strategic Study to Determine the Optimal Moment to Initiate Systemic Antifungal Therapy With Ambisome in Granulocytopenic Cancer Patients With Unexplained Fever Refractory to Empirical Antibacterials	Jun-99	May-03		European Organisation for Research and Treatment of Cancer - EORTC	Public	No info	-	No info	-	No info	-	No	-	-	-	No info	No info
NCT00019019	Interventional	Phase 1	70	Completed	No info	July 11, 2001	A PHASE I STUDY OF THE COMBINATION OF CAI AND PACLITAXEL IN ADULT PATIENTS WITH REFRACTORY CANCERS OR LYMPHOMA	Oct-94	Jul-06	Jul-06	National Institutes of Health Clinical Center (CC)	Public	National Cancer Institute (NCI)	Public	No info	-	No info	-	No	-	-	-	No info	No info
NCT01053494	Interventional		64	Active, not recruiting	No	January 20, 2010	The TOUCH Project: Reducing Distress and Promoting Quality of Life Via Caregiver Massage of Children Undergoing Treatment for Cancer	Apr-10	Oct-11		Comprehensive Cancer Center of Wake Forest University	Public	National Cancer Institute (NCI)	Public	Feasibility and acceptability of conducting a massage intervention with childhood cancer patients and their primary caregivers [TimeFrame:Up to 16 weeks] [Designatedassafetyissue:No]	March 22, 2012	Feasibility and acceptability [TimeFrame:8 weeks] [Designatedassafetyissue:No]	January 20, 2010	Yes	Yes	Yes	Cannot determine	Effectiveness of caregiver massage to reduce child and caregiver distress and promote child health-related quality of life [TimeFrame:Baseline] [Designatedassafetyissue:No] Effectiveness of caregiver massage to reduce child and caregiver distress and promote child health-related quality of life [TimeFrame:Week 8] [Designatedassafetyissue:No] Effectiveness of caregiver massage to reduce child and …	Effectiveness of caregiver massage to reduce child and caregiver distress and promote child health-related quality of life [TimeFrame:8 weeks] [Designatedassafetyissue:No]
NCT01522820	Interventional	Phase 1	20	Recruiting	Yes	January 25, 2012	A Phase I Clinical Trial of mTOR Inhibition With Rapamycin for Enhancing Intranodal Dendritic Cell Vaccine Induced Anti-Tumor Immunity In Patients With NY-ESO-1 Expressing Solid Tumors	Mar-12	-		Roswell Park Cancer Institute	Public	No info	-	Safety of the DEC-205-NY-ESO-1 fusion protein vaccine, with and without sirolimus, as evaluated according to the NCI CTCAE scale version 4.0 [TimeFrame:28 days] [Designatedassafetyissue:Yes]	January 30, 2012	Same as current	-	No	-	-	-	NY-ESO-1-specific CD8- and CD4+ T cell antibody response in peripheral blood samples as measured by ELISA [TimeFrame:Baseline] [Designatedassafetyissue:No] NY-ESO-1-specific CD8- and CD4+ T cell antibody response in peripheral blood samples as measured by ELISA [TimeFrame:Days 29] [Designatedassafetyissue:No] NY-ESO-1-specific CD8- and CD4+ T cell antibody response in peripheral blood samples as …	Same as current
NCT00078858	Interventional	Phase 1	70	Active, not recruiting	Yes	March 8, 2004	Prolonged Mycophenolate Mofetil and Truncated Cyclosporine Postgrafting Immunosuppression to Reduce Life-Threatening GVHD After Unrelated Donor Peripheral Blood Cell Transplantation Using Nonmyeloablative Conditioning for Patients With Hematologic Malignancies and Renal Cell Carcinoma - A Multi-Center Trial.	Sep-03	Jan-06		Fred Hutchinson Cancer Research Center/University of Washington Cancer Consortium	Public	National Cancer Institute (NCI);;National Heart, Lung, and Blood Institute (NHLBI)	Public	Incidence of life-threatening GVHD in patients undergoing a modified taper of post-grafting immunosuppression after undergoing nonmyeloablative HSCT from matched unrelated donors [TimeFrame:1 year] [Designatedassafetyissue:Yes]	June 7, 2012	Same as current	-	No	-	-	-	Need for corticosteroid treatment, defined as more than 1 mg/kg or equivalent of prednisone for more than 3 days at any time after transplant [TimeFrame:1 year] [Designatedassafetyissue:No] Graft rejection [TimeFrame:Up to day 365] [Designatedassafetyissue:No] Incidence of acute and chronic GVHD [TimeFrame:Up to 7 years] [Designatedassafetyissue:No] Overall survival [TimeFrame:Up to 7 years] [Des…	Same as current
NCT00890747	Interventional	Phase 1	42	Active, not recruiting	No	April 29, 2009	A Phase 1/Pharmacokinetic Study of Sunitinib in Patients With Cancer Who Also Have HIV and Are on HAART Therapy	Aug-09	May-11	-	AIDS Malignancy Clinical Trials Consortium	Public	National Cancer Institute (NCI)	Public	Safety [TimeFrame:Baseline through 30 days post treatment] [Designatedassafetyissue:Yes] Pharmacological interactions [TimeFrame:Baseline through 30 days post treatment] [Designatedassafetyissue:Yes]	May 19, 2011	Safety [Designatedassafetyissue:Yes] Pharmacological interactions [Designatedassafetyissue:No]	April 29, 2009	Yes	Yes	Possibly	Cannot determine	Efficacy [TimeFrame:30 days post treatment] [Designatedassafetyissue:No] Alterations in antiretroviral drug pharmacokinetics due to sunitinib malate [TimeFrame:Baseline through 30 days post treatment] [Designatedassafetyissue:No] Alterations in immune parameters, including total leukocyte count, CD4 count, and viral load, during treatment with sunitinib malate [TimeFrame:Baseline through 30 days …	Efficacy [Designatedassafetyissue:No] Alterations in antiretroviral drug pharmacokinetics due to sunitinib malate [Designatedassafetyissue:No] Alterations in immune parameters, including total leukocyte count, CD4 count, and viral load, during treatment with sunitinib malate [Designatedassafetyissue:No] Correlation of variations in genes involved in sunitinib malate absorption, metabolism, and el…
NCT00027820	Interventional	Phase 1	150	Active, not recruiting	Yes	December 7, 2001	Low-Dose TBI and Fludarabine Followed by Nonmyeloablative Unrelated Donor Peripheral Blood Stem Cell Transplantation Using Enhanced Postgrafting Immunosuppression for Patients With Hematologic Malignancies and Renal Cell Carcinoma - A Multi-Center Trial.	Aug-01	Sep-04		Fred Hutchinson Cancer Research Center/University of Washington Cancer Consortium	Public	National Cancer Institute (NCI);;National Heart, Lung, and Blood Institute (NHLBI)	Public	Risk of true graft rejection in patients with and without preceding chemotherapy [TimeFrame:Up to 5 years] [Designatedassafetyissue:No] Risk of grades II-IV acute GVHD in those patients with sustained engraftment [TimeFrame:Up to 5 years] [Designatedassafetyissue:Yes]	May 7, 2012	Same as current	-	No	-	-	-	Incidence of reversing impending graft rejection (less than 40% donor CD3+ T cell chimerism) [TimeFrame:Up to 5 years] [Designatedassafetyissue:No] Overall survival [TimeFrame:Up to 5 years] [Designatedassafetyissue:No] Progression-free survival [TimeFrame:Up to 5 years] [Designatedassafetyissue:No]	Same as current
NCT00788125	Interventional	Phase 1	143	Active, not recruiting	Yes	November 7, 2008	Dasatinib With Ifosfamide, Carboplatin, Etoposide: A Pediatric Phase I/II Trial	Sep-08	-		City of Hope Medical Center	Public	National Cancer Institute (NCI)	Public	Maximum tolerated dose of dasatinib (Phase I) [Designatedassafetyissue:Yes] Toxicity as measured by NCI CTCAE v3.0 (Phase I) [Designatedassafetyissue:Yes] Overall survival at 1 year in patients with relapsed sarcoma (Phase II, Stratum A) [Designatedassafetyissue:No]	November 7, 2008	Same as current	-	No	-	-	-	Response rate prior to consolidation therapy as measured by RECIST criteria (Phase II) [Designatedassafetyissue:No] Progression-free survival (Phase II) [Designatedassafetyissue:No] Exploratory correlative studies [Designatedassafetyissue:No]	Same as current
NCT00003600	Interventional	Phase 3	No info	Completed	No info	November 1, 1999	A Phase III Randomized Double-Blind Study of Erythropoietin Versus Placebo in Anemic Patients With Cancer Undergoing Chemotherapy	Dec-98			North Central Cancer Treatment Group	Public	National Cancer Institute (NCI)	Public	No info	-	No info	-	No	-	-	-	No info	No info
NCT00109993	Interventional	Phase 2	No info	Completed	Yes	May 3, 2005	Phase II Clinical Trial Incorporating Alemtuzumab (Campath-1H) in Combination With FK506 and Methylprednisolone for Treatment of Severe Acute Graft vs Host Disease	Jan-05	Jun-06	May-07	Case Comprehensive Cancer Center	Public	National Cancer Institute (NCI)	Public	Graft-vs-host disease response [TimeFrame:1, 2, 3, and 4 months] [Designatedassafetyissue:No]	February 26, 2010	Graft-vs-host disease response at 1, 2, 3, and 4 months	November 8, 2006	Yes	Yes	Yes	Yes	Incidence of serious infections by clinical, radiologic, and microbiologic assessments [TimeFrame:1,2,3, and 4 months] [Designatedassafetyissue:No]	Incidence of serious infections by clinical, radiologic, and microbiologic assessments at 1,2,3, and 4 months
NCT00293384	Interventional		No info	Completed	No info	February 16, 2006	Pilot Study Evaluating Aprepitant (MK-869) for Prevention of Nausea & Vomiting Secondary to High Dose Cyclophosphamide Administered to Patients Underging Undergoing Peripheral Hematopoietic Progenitor Cell Mobilization Prior to Autologous Transplantation	Oct-04	Jun-09	Feb-12	Barbara Ann Karmanos Cancer Institute	Public	National Cancer Institute (NCI)	Public	Acute vomiting controlled [TimeFrame:at 0-24 hours] [Designatedassafetyissue:Yes]	August 6, 2012	Acute vomiting controlled at 0-24 hours	November 8, 2006	Yes	Yes	Yes	Yes	Delayed vomiting controlled [TimeFrame:at 25-120 hours] [Designatedassafetyissue:Yes] Overall nausea controlled [TimeFrame:at 0-120 hours] [Designatedassafetyissue:Yes] Toxicity grade 3, 4, or 5 [TimeFrame:at 0-120 hours] [Designatedassafetyissue:Yes]	Delayed vomiting controlled at 25-120 hours Overall nausea controlled at 0-120 hours Toxicity grade 3, 4, or 5 at 0-120 hours
NCT00025415	Interventional	Phase 1	No info	Completed	No info	October 11, 2001	A Phase I Pharmacokinetic Study of STI571 in Patients With Advanced Malignancies and Varying Levels of Liver Dysfunction	Oct-01			University of Pittsburgh	Public	National Cancer Institute (NCI)	Public	No info	-	No info	-	No	-	-	-	No info	No info
NCT00006348	Interventional	Phase 3	No info	Completed	No info	October 4, 2000	Phase III, Randomized, Double-Blind, Placebo-Controlled Crossover Trial of Ondansetron in the Control of Chronic Nausea and Vomiting Not Due to Antineoplastic Therapy in Patients With Advanced Cancer	Oct-00	Sep-01		North Central Cancer Treatment Group	Public	National Cancer Institute (NCI)	Public	No info	-	No info	-	No	-	-	-	No info	No info
NCT00008359	Interventional	Phase 3	No info	Completed	No info	January 6, 2001	A Multicenter, Double-Blind, Randomized, Comparative Study To Evaluate The Safety, Tolerability, And Efficacy Of MK-0991 Versus (Amphotericin B) Liposome For Injection As Empirical Therapy In Patients With Persistent Fever And Neutropenia	Aug-00	Mar-03		Memorial Sloan-Kettering Cancer Center	Public	National Cancer Institute (NCI)	Public	No info	-	No info	-	No	-	-	-	No info	No info
NCT00324324	Interventional	Phase 3	240	Active, not recruiting	Yes	May 10, 2006	Randomized, Double Blinded, Placebo-Controlled Trial of Antibacterial Prophylaxis for the Prevention of Bacterial Infections in the Post-Engraftment Phase After Allogeneic Hematopoeitic Stem Cell Transplantation	May-06	Apr-07	-	OHSU Knight Cancer Institute	Public	National Cancer Institute (NCI)	Public	Safety and tolerability [TimeFrame:1 to 120 days post bone marrow transplant] [Designatedassafetyissue:Yes]	July 27, 2010	Safety and tolerability	November 8, 2006	Yes	Yes	Yes	Cannot determine	Incidence of bacteremia [TimeFrame:1 to 120 days post bone marrow transplant] [Designatedassafetyissue:Yes] Incidence and severity of graft-versus-host disease [TimeFrame:1 to 120 days post bone marrow transplant] [Designatedassafetyissue:Yes] Infection-related mortality [TimeFrame:1 to 120 days post bone marrow transplant] [Designatedassafetyissue:Yes] Overall mortality [TimeFrame:1 to 120 days …	Incidence of bacteremia Days hospitalized Incidence and severity of graft-versus-host disease Infection-related mortality Overall mortality
NCT00750009	Interventional	Phase 3	1500	Active, not recruiting	Yes	September 9, 2008	Preparatory Aid to Improve Decision Making About Cancer Clinical Trials (PRE-ACT)	Apr-08	-		Case Comprehensive Cancer Center	Public	National Cancer Institute (NCI)	Public	Improvement in preparation for consideration of clinical trials [TimeFrame:after pts.complete all survey measures] [Designatedassafetyissue:No]	September 21, 2011	Improvement in preparation for consideration of clinical trials [Designatedassafetyissue:No]	September 9, 2008	Yes	Yes	Cannot determine	Cannot determine	Development and pilot testing of a tailored interactive preparatory aid (PRE-ACT) [TimeFrame:after pts.complete all survey measures] [Designatedassafetyissue:No] Efficacy of PRE-ACT [TimeFrame:after pts.complete all survey measures] [Designatedassafetyissue:No] Comparison of PRE-ACT and genomic clinical trial information with text [TimeFrame:after pts.complete all survey measures] [Designatedassa…	Development and pilot testing of a tailored interactive preparatory aid (PRE-ACT) [Designatedassafetyissue:No] Efficacy of PRE-ACT [Designatedassafetyissue:No] Comparison of PRE-ACT and genomic clinical trial information with text [Designatedassafetyissue:No] Relevant background and psychosocial variables that are associated with preparedness, barriers, and treatment outcomes [Designatedassafetyi…
NCT01534767	Interventional	Phase 2	19	Recruiting	Yes	February 14, 2012	A Pilot Phase II Study of Sirolimus, Tacrolimus, Thymoglobulin and Rituximab as Graft-versus-Host-Disease Prophylaxis in Patients Undergoing Haploidentical and HLA Partially Matched Donor Hematopoietic Cell Transplantation	Aug-10	-	-	Barbara Ann Karmanos Cancer Institute	Public	National Cancer Institute (NCI)	Public	Incidence and severity of aGVHD rate [TimeFrame:For 6 months] [Designatedassafetyissue:No] Time to engraftment SAE and AE related to this immunosuppressive regimen [TimeFrame:For 6 months] [Designatedassafetyissue:Yes]	February 16, 2012	Same as current	-	No	-	-	-	cGVHD [TimeFrame:At day 30, 60, 90, 180, and 1 and 2 years post-transplant] [Designatedassafetyissue:Yes] Overall and disease-free survival [TimeFrame:At 2 years post-transplant] [Designatedassafetyissue:No] Incidence of opportunistic infections [TimeFrame:From day 21 until 100 post transplant, and at days 30, 60, 90, and 180] [Designatedassafetyissue:Yes] Incidence of thrombotic microangiopathy …	Same as current
NCT00082654	Interventional		No info	Completed	No info	May 14, 2004	Emotional Needs of Caregivers and Patient/Spouse Couples During Hematopoietic Stem Cell Transplantation (HSCT)	Mar-02	Oct-04	Oct-04	Fred Hutchinson Cancer Research Center	Public	National Cancer Institute (NCI)	Public	No info	-	No info	-	No	-	-	-	No info	No info
NCT00290628	Interventional		No info	Terminated	Yes	February 9, 2006	Transplantation of Umbilical Cord Blood From Related and Unrelated Donors	Oct-99	Apr-07	Apr-07	Masonic Cancer Center, University of Minnesota	Public	National Cancer Institute (NCI)	Public	No info	-	No info	-	No	-	-	-	No info	No info
NCT00516503	Interventional	Phase 3	148	Active, not recruiting	No info	August 14, 2007	The Use of Topical Baclofen, Amitriptyline HCI, and Ketamine (BAK) in a PLO Gel vs. Placebo for the Treatment of Chemotherapy Induced Peripheral Neuropathy: A Phase III Randomized Double-Blind Placebo Controlled Study	Feb-08	Jan-10		North Central Cancer Treatment Group	Public	National Cancer Institute (NCI)	Public	Total sensory neuropathy (area under the curve [AUC]) as measured by the EORTC QLQ-CIPN20 at baseline and week 4 [Designatedassafetyissue:No]	January 7, 2009	Total sensory neuropathy (area under the curve [AUC]) as measured by the EORTC QLQ-CIPN20 at baseline and week 4	August 14, 2007	Yes	Yes	No	Cannot determine	Motor neuropathy as measured by the EORTC QLQ-CIPN20 at baseline and week 4 [Designatedassafetyissue:No] Autonomic symptoms and functioning as measured by the EORTC QLQ-CIPN20 at baseline and week 4 [Designatedassafetyissue:No] Mood states and total mood disturbance as measured by the Profile of Mood States-Brief at baseline and week 4 [Designatedassafetyissue:No] Pain severity and interference a…	Motor neuropathy as measured by the EORTC QLQ-CIPN20 at baseline and week 4 Autonomic symptoms and functioning as measured by the EORTC QLQ-CIPN20 at baseline and week 4 Mood states and total mood disturbance as measured by the Profile of Mood States - Brief at baseline and week 4 Pain severity and interference as measured by the Brief Pain Inventory at baseline and week 4 Numbness, tingling, and…
NCT01236885	Interventional		100	Not yet recruiting	No	November 4, 2010	Use of Computer-Guided Glucose Management Systems for Patients Undergoing Blood and Marrow Transplants (BMT)	Mar-13	-		Fred Hutchinson Cancer Research Center/University of Washington Cancer Consortium	Public	National Cancer Institute (NCI)	Public	Percentage of glucose values within target range (100-140) with a given CGGMS [TimeFrame:At 6 months] [Designatedassafetyissue:No]	February 3, 2012	Percentage of glucose values within target range (101-150) with a given CGGMS [TimeFrame:At 6 months] [Designatedassafetyissue:No]	November 5, 2010	Yes	No	Cannot determine	Cannot determine	Percentage of patients who experience hypoglycemia (defined as at least one blood glucose value less than 70) [TimeFrame:At 6 months] [Designatedassafetyissue:No] Percentage of patients who experience severe hypoglycemia (defined as at least one blood glucose value less than 40) [TimeFrame:At 6 months] [Designatedassafetyissue:No] Mean time to target range (100-140) [TimeFrame:At 6 months] [Desig…	Percentage of patients who experience hypoglycemia (defined as at least one blood glucose value &lt 70) [TimeFrame:At 6 months] [Designatedassafetyissue:No] Percentage of patients who experience severe hypoglycemia (defined as at least one blood glucose value &lt 40) [TimeFrame:At 6 months] [Designatedassafetyissue:No] Mean time to target range (101-150) [TimeFrame:At 6 months] [Designatedassafet…
NCT00161187	Interventional	Phase 2	No info	Completed	No	September 8, 2005	A Pilot Study of Irradiated HLA-Partially Matched Allogeneic Related Donor Lymphocytes for Patients With Selected Malignancies	May-01	Oct-10	Oct-10	University of Medicine and Dentistry New Jersey	Public	National Cancer Institute (NCI)	Public	Toxicity [TimeFrame:10 years] [Designatedassafetyissue:Yes] Response [TimeFrame:10 years] [Designatedassafetyissue:No] Presence of disease or antigen-specific lymphocytes [TimeFrame:10 years] [Designatedassafetyissue:No]	May 9, 2011	To determine the toxicity and viability of irradiated allogeneic lymphocytes when transfused for immunotherapy.	September 8, 2005	Yes	Yes	Yes	Yes	No info	No info
NCT00003687	Interventional	Phase 3	No info	Completed	No info	November 1, 1999	A Phase III Double-Blind Equivalence Study of Two Different Formulations of Slow-Release Morphine Followed by a Randomization Between Dextromethorphan or Placebo Plus Statex SR for Chronic Cancer Pain Relief in Terminally Ill Patients	Dec-98		Feb-09	NCIC Clinical Trials Group	Public	No info	-	No info	-	No info	-	No	-	-	-	No info	No info
NCT00005804	Interventional	Phase 2	No info	Completed	No info	June 2, 2000	Treatment of Patients With Hematological Malignancies Using Marrow Transplantation From Unrelated Donors Incompatible for One HLA Locus Antigen	Oct-99	Aug-02	Aug-02	Fred Hutchinson Cancer Research Center	Public	National Cancer Institute (NCI)	Public	No info	-	No info	-	No	-	-	-	No info	No info
NCT00410657	Interventional	Phase 2	53	Completed	No info	December 11, 2006	A Phase II Study to Evaluate Low-Dose Alemtuzumab as a Glucocorticoid-Sparing Agent for Initial Systemic Treatment of Acute Graft-Versus-Host Disease	Jul-06	Nov-06		Fred Hutchinson Cancer Research Center	Public	National Cancer Institute (NCI)	Public	Proportion of patients with methylprednisolone (MP)-equivalent glucocorticoid doses &#8804 0.75 mg/kg on day 28 after starting therapy for graft-versus-host disease (GVHD)	December 11, 2006	Same as current	-	No	-	-	-	Total cumulative dose of MP-equivalent treatment during the first 8 weeks after study entry Proportion of patients with complete response, measured weekly through day 56 Incidence of secondary systemic therapy for acute GVHD Cumulative acute GVHD activity index score at day 56 Incidence of chronic GVHD at 1 year Nonrelapsing mortality at 1 year Survival at 1 year Cumulative incidence of opportuni…	Total cumulative dose of MP-equivalent treatment during the first 8 weeks after study entry Proportion of patients with complete response at weekly intervals through day 56 Incidence of secondary systemic therapy for acute GVHD Cummulative acute GVHD activity index score to day 56 Incidence of chronic GVHD at 1 year Non-relapse mortality at 1 year Survival at 1 year Cumulative incidence of opport…
NCT00489203	Interventional	Phase 2	No info	Completed	No	June 20, 2007	A Phase II Study to Evaluate the Efficacy of Oral Beclomethasone Dipropionate for Prevention of Acute GVHD After Hematopoietic Cell Transplantation With Myeloablative Conditioning Regimens	Apr-07	Nov-10		Martin, Paul	Public	No info	-	Development of acute graft-versus-host disease (GVHD) with severity sufficient to require systemic immunosuppressive treatment [TimeFrame:On or before day 90 after the transplant] [Designatedassafetyissue:No]	June 28, 2010	Development of acute graft-vs-host disease (GVHD) with severity sufficient to require systemic immunosuppressive treatment on or before day 90 post-transplant	June 20, 2007	Yes	Yes	No	Cannot determine	Cumulative glucocorticoid dose (measured as prednisone equivalents) per kg body weight [TimeFrame:First 75 days after HCT] [Designatedassafetyissue:No] Peak and average skin, liver and gut morbidity stages and overall grades [TimeFrame:To day 90 after HCT] [Designatedassafetyissue:No] Modified average acute GVHD index score [TimeFrame:To day 90 after HCT] [Designatedassafetyissue:No] Cumulative i…	Safety Feasibility Cumulative glucocorticoid dose per kg body weight during the first 75 days post-transplant Peak and average skin, liver, and gut morbidity stages and overall grades during the first 90 days post-transplant Modified average acute GVHD index score during the first 90 days post-transplant Cumulative incidence of systemic immunosuppressive treatment for acute GVHD at any time post-…
NCT00544115	Interventional	Phase 2	260	Active, not recruiting	No info	October 13, 2007	A Phase II Trial of Allogeneic Peripheral Blood Stem Cell Transplantation From Matched Unrelated Donors in Patients With Advanced Hematologic Malignancies and Hematological Disorders	Sep-01	-		City of Hope Medical Center	Public	National Cancer Institute (NCI)	Public	Neutrophil and platelet engraftment [Designatedassafetyissue:No] Incidence of acute and chronic graft-versus-host disease (GVHD) [Designatedassafetyissue:No]	December 25, 2007	Neutrophil and platelet engraftment Incidence of acute and chronic graft-versus-host disease (GVHD)	October 13, 2007	Yes, same year	Yes	Cannot determine	Cannot determine	Impact of HLA class I and class II allele-matching on the incidence of GVHD and on the survival outcome [Designatedassafetyissue:No] Overall survival [Designatedassafetyissue:No] Disease-free survival [Designatedassafetyissue:No] Relapse [Designatedassafetyissue:No]	Impact of HLA class I and class II allele-matching on the incidence of GVHD and on the survival outcome Overall survival Disease-free survival Relapse
NCT00726830	Interventional		300	Completed	No info	July 31, 2008	A Randomized Comparison of Oral Methadone as a &quot;First-Switch&quot; Opioid Versus Opioid Switching Between Sustained-Release Morphine and Oxycodone for Oncology-Hematology Outpatients With Pain Management Problems: The &quot;Simply Rotate&quot; Study	Mar-09	Sep-10		M.D. Anderson Cancer Center	Public	National Cancer Institute (NCI)	Public	At least a 3-point reduction in pain score on the M.D. Anderson Symptom Inventory (MDASI) [Designatedassafetyissue:No]	July 31, 2008	Same as current	-	No	-	-	-	30% reduction in patients' total summary score for the individual composite drug toxicity score (CDTS) items [Designatedassafetyissue:Yes] Identification of a subset of patients most likely to benefit from an opioid rotation to oral methadone, in terms of significant improvement in pain control or opioid tolerability [Designatedassafetyissue:No]	Same as current
NCT01586455	Interventional	Phase 1	30	Not yet recruiting	Yes	April 25, 2012	A Single-Arm Study to Assess the Safety of Transplantation With Human Placental-Derived Stem-Cells Combined With Unrelated and Related Cord Blood in Subjects With Certain Malignant Hematologic Diseases and Non-Malignant Disorders	May-12	-	-	New York Medical College	Public	No info	-	Safety [TimeFrame:100 days] [Designatedassafetyissue:Yes]	April 25, 2012	Same as current	-	No	-	-	-	donor chimerism [TimeFrame:1 year] [Designatedassafetyissue:No] engraftment [TimeFrame:1 year] [Designatedassafetyissue:No] Survival [TimeFrame:100 days and 180 days] [Designatedassafetyissue:No] Relapse [TimeFrame:100 days and 180 days] [Designatedassafetyissue:No] Mortality [TimeFrame:1 year] [Designatedassafetyissue:No]	Same as current
NCT00068718	Interventional	Phase 1	No info	Active, not recruiting	Yes	September 10, 2003	Donor Lymphocyte Infusion for the Treatment Of Malignancy After Hematopoietic Cell Transplantation Using Nonmyeloablative Conditioning - A Multi-Center Trial	May-03	-		Fred Hutchinson Cancer Research Center/University of Washington Cancer Consortium	Public	National Cancer Institute (NCI)	Public	Safety of DLI following a non-myeloablative transplant, defined as incidence of grade IV acute GVHD [TimeFrame:At day 84 and 1 year] [Designatedassafetyissue:Yes]	January 24, 2012	Incidence of life threatening graft-vs-host disease (GVHD)	November 8, 2006	Yes	Yes	Cannot determine	Cannot determine	Effect of DLI on disease response following a non-myeloablative transplant [TimeFrame:Up to 10 years] [Designatedassafetyissue:No] Progression-free and overall survival [TimeFrame:Up to 10 years] [Designatedassafetyissue:No] Effect of DLI on chimerism following a non-myeloablative transplant [TimeFrame:At day 28, day 84, and 1 year] [Designatedassafetyissue:No] Grade of GVHD in patients undergoin…	Disease response Progression-free and overall survival Acute and chronic GVHD Chimerism Infections
NCT00089011	Interventional	Phase 2	150	Recruiting	Yes	August 4, 2004	A Multi-Center Study of Nonmyeloablative Conditioning With TBI or Fludarabine/TBI for HLA-matched Related Hematopoietic Cell Transplantation for Treatment of Hematologic Malignancies With Post Grafting Immunosuppression With Tacrolimus and Mycophenolate Mofetil	Apr-04	-		Fred Hutchinson Cancer Research Center/University of Washington Cancer Consortium	Public	National Heart, Lung, and Blood Institute (NHLBI);;National Cancer Institute (NCI)	Public	Incidence of grade III/IV GVHD [TimeFrame:Day 180 post-transplantation] [Designatedassafetyissue:No] Incidence of chronic extensive GVHD [TimeFrame:Day 180 post-transplantation] [Designatedassafetyissue:No]	March 24, 2011	Incidence of grade III or IV graft-versus-host disease	November 8, 2006	Yes	Yes	Cannot determine	Cannot determine	Incidences of graft rejection [TimeFrame:Day 180 post-transplantation] [Designatedassafetyissue:No] Overall survival [TimeFrame:At 1 year after conditioning] [Designatedassafetyissue:No] Incidences of grades II-IV acute GVHD [TimeFrame:Day 180 post-transplantation] [Designatedassafetyissue:No] Rates of disease progression and/or relapse-related mortality [TimeFrame:Up to 8 years] [Designatedassaf…	Incidences of graft rejection [Designatedassafetyissue:No] Overall survival [TimeFrame:At 1 year after conditioning] [Designatedassafetyissue:No] Incidences of grades II-IV acute GVHD [Designatedassafetyissue:No] Rates of disease progression and/or relapse-related mortality [Designatedassafetyissue:No] Rate and duration of steroid use for the treatment of chronic GVHD [Designatedassafetyissue:No]
NCT00445965	Interventional	Phase 2	77	Recruiting	No info	March 7, 2007	Phase II Study of Intrathecal I-3F8 in Patients With GD2-Expressing Central Nervous System and Leptomeningeal Neoplasms	Jan-06	-	-	Memorial Sloan-Kettering Cancer Center	Public	No info	-	Six-month overall survival [TimeFrame:6 months] [Designatedassafetyissue:No] response rate [TimeFrame:6 months] [Designatedassafetyissue:No]	September 13, 2012	Six-month overall survival	March 7, 2007	Yes	Yes	Cannot determine	Cannot determine	cumulative toxicities [TimeFrame:1 year] [Designatedassafetyissue:Yes]	Same as current
NCT00946283	Interventional		30	Active, not recruiting	Yes	July 23, 2009	Probiotic Enteric Regimen For Easing Complications of Transplant : A Pilot Study (PERFECT Trial)	Mar-10	-	-	University of Medicine and Dentistry New Jersey	Public	National Cancer Institute (NCI)	Public	Safety as indicated by the lack of infection attributable to probiotic organisms [TimeFrame:3 years] [Designatedassafetyissue:Yes]	April 15, 2011	Safety as indicated by the lack of infection attributable to probiotic organisms [Designatedassafetyissue:Yes]	July 23, 2009	Yes	Yes	Cannot determine	Cannot determine	No info	No info
NCT00952185	Interventional		No info	Terminated	Yes	August 4, 2009	Clinical Correlates of Immunologic Responses to the Flu Vaccine	Nov-08	Jun-10	Jun-10	City of Hope Medical Center	Public	National Cancer Institute (NCI)	Public	Incidence of influenza infection in patients and healthy volunteers [Designatedassafetyissue:No]	August 4, 2009	Same as current	-	No	-	-	-	Correlation of influenza infection with graft-vs-host disease, age, and transplant type in patients [Designatedassafetyissue:No] Vaccine protection [Designatedassafetyissue:No]	Same as current
NCT01588015	Interventional	Phase 1	36	Recruiting	Yes	April 26, 2012	A Phase I Trial To Evaluate Safety And Immunogenicity of a Cytomegalovirus Peptide Vaccine Co-Injected With PF-03512676 Adjuvant In Recipients Of Allogeneic Hematopoietic Stem Cell Transplant	Aug-12	-		City of Hope Medical Center	Public	National Cancer Institute (NCI)	Public	Safety based on assessment of GVHD, graded according to the Glucksberg system and adverse events (AEs) based on National Cancer Institute (NCI) CTCAE version 4.03 [TimeFrame:Up to 6 months] [Designatedassafetyissue:Yes]	April 26, 2012	Same as current	-	No	-	-	-	Immunogenicity evaluated by monitoring CMV-specific CD8 T cells by multi color flow cytometric analyses [TimeFrame:Up to day 180] [Designatedassafetyissue:No]	Immunogenicity evaluated by monitoring CMV-specific CD8 T cells by multi color flow cytometric analyses [TimeFrame:Up to day 180] [Designatedassafetyissue:No]
NCT00424242	Interventional	Phase 0	15	Active, not recruiting	Yes	January 16, 2007	A Pharmacokinetic Study of Pemetrexed in the Cerebrospinal Fluid of Patients With Leptomeningeal Metastases	Jan-07	-	-	Northwestern University	Public	National Cancer Institute (NCI)	Public	Correlation of cerebrospinal fluid levels with plasma levels of different doses of pemetrexed disodium [TimeFrame:Every 6 weeks for assessment while on study.] [Designatedassafetyissue:Yes] To determine whether there is any anti-tumor activity against LM with Pemetrexed. [TimeFrame:Every six weeks.] [Designatedassafetyissue:No] To determine the safety of Pemetrexed in patients with LM. [TimeFrame…	July 23, 2010	Correlation of cerebrospinal fluid levels with plasma levels of different doses of pemetrexed disodium Pharmacokinetics Progression-free and overall survival Toxicity Response	January 16, 2007	Yes	Yes	Cannot determine	Cannot determine	No info	No info
NCT00637637	Interventional	Phase 2	60	Recruiting	No info	March 14, 2008	Radiation Therapy in Combination With Indinavir / Ritonavir (Crixivan / Norvir) for the Treatment of Brain Metastases: a Randomized Phase II Study	Sep-07	-		Oncology Institute of Southern Switzerland	Public	No info	-	Time to treatment failure in the brain (TTF) as determined by the radiological response rate [Designatedassafetyissue:No] Overall survival (OS) [Designatedassafetyissue:No] Radiological volumetric response to treatment [Designatedassafetyissue:No] Local intracranial disease progression at 4 months [Designatedassafetyissue:No] Progression-free survival at 6 months [Designatedassafetyissue:No]	March 14, 2008	Same as current	-	No	-	-	-	Improvement of symptoms [Designatedassafetyissue:No] Time to symptom relapse or symptom progression [Designatedassafetyissue:No] Duration of use of steroids [Designatedassafetyissue:No] Duration of use of anticonvulsive drugs [Designatedassafetyissue:No]	Same as current
NCT01427881	Interventional	Phase 2	42	Recruiting	Yes	August 31, 2011	A Phase II Study to Evaluate the Efficacy of Posttransplant Cyclophosphamide for Prevention of Chronic Graft-versus-host Disease After Allogeneic Peripheral Blood Stem Cell Transplantation	Sep-11	-		Fred Hutchinson Cancer Research Center/University of Washington Cancer Consortium	Public	National Cancer Institute (NCI)	Public	Chronic GVHD requiring systemic immunosuppressive treatment [TimeFrame:At 1 year after transplantation] [Designatedassafetyissue:No]	September 1, 2011	Same as current	-	No	-	-	-	Donor engraftment [TimeFrame:At day 28] [Designatedassafetyissue:No] Grades II-IV and III-IV acute GVHD [TimeFrame:Through day +100 post-transplant] [Designatedassafetyissue:No] Duration of systemic immunosuppressive treatment [TimeFrame:Up to 5 years] [Designatedassafetyissue:No] Persistent or recurrent malignancy after HCT [TimeFrame:Up to 5 years] [Designatedassafetyissue:No] Non-relapse morta…	Donor engraftment [TimeFrame:At day 28] [Designatedassafetyissue:No] Grades II-IV and III-IV acute GVHD [TimeFrame:Through day +100 post-transplant] [Designatedassafetyissue:No] Duration of systemic immunosuppressive treatment [TimeFrame:Weekly after engraftment to day 100 days 80, 100, and180 and then annually for 5 years] [Designatedassafetyissue:No] Persistent or recurrent malignancy after HCT…
NCT00014235	Interventional		No info	Active, not recruiting	No info	April 10, 2001	Nonmyeloablative PBSC Allografting From HLA Matched Related Donors Using Fludarabine and/or Low Dose TBI With Disease-Risk Based Immunosuppression	Dec-00	Feb-05		Fred Hutchinson Cancer Research Center/University of Washington Cancer Consortium	Public	National Cancer Institute (NCI);;National Heart, Lung, and Blood Institute (NHLBI)	Public	Probability of severe (grade III/IV) GVHD in each arm [TimeFrame:Assessed up to day 84] [Designatedassafetyissue:Yes] Probability of severe (grade III/IV) GVHD in each arm [TimeFrame:Assessed up to 5 years] [Designatedassafetyissue:Yes]	June 6, 2012	Same as current	-	No	-	-	-	Incidence of graft rejection [TimeFrame:Day 28] [Designatedassafetyissue:No] Incidence of graft rejection [TimeFrame:Day 56] [Designatedassafetyissue:No] Incidence of graft rejection [TimeFrame:Day 84] [Designatedassafetyissue:No] Incidence of graft rejection [TimeFrame:Day 180] [Designatedassafetyissue:No] Incidence of graft rejection [TimeFrame:Day 365] [Designatedassafetyissue:No] Incidence of…	Same as current
NCT00036712	Interventional	Phase 2	80	Recruiting	No info	May 13, 2002	A Multiinstitutional Trial To Evaluate The Prophylactic Use Of NASA-Developed Light Emitting Diodes For The Prevention Of Oral Mucositis In Bone Marrow Transplant Patients	Jan-02	-		Medical College of Wisconsin	Public	No info	-	Mean change in oral mucositis index (OMI) score from baseline to maximum score within 14 days posttransplant Mean change in pain score from baseline to maximum score within 14 days posttransplant Proportion of patients not experiencing ulcerative mucositis within the first 14 days posttransplant	April 25, 2007	Same as current	-	No	-	-	-	Time to heal	Same as current
NCT00062231	Interventional		No info	Terminated	No info	June 5, 2003	Oral Empirical Therapy of Fever in Low-Risk Neutropenic Cancer Patients: A Prospective, Double-Blind, Randomized, Multicenter Trial Comparing Monotherapy (Single Daily Dose Moxifloxacin) With Combination Therapy (Ciprofloxacin Plus Amoxicillin/Clavulanic Acid)	Apr-02	Oct-06		European Organisation for Research and Treatment of Cancer - EORTC	Public	No info	-	Response as measured by International Antimicrobial Therapy Group (IATG) specific criteria at the completion of allocated treatment	February 20, 2007	Same as current	-	No	-	-	-	Rate of complication as measured by Multinational Association for Supportive Care in Cancer (MASCC) criteria at the end of febrile neutropenic episode Time to discharge as measured by Logrank continuously until the end of febrile neutropenic episode Time to defervescence as measured by Logrank continuously until the end of febrile neutropenic episode Survival status as measured by Logrank at day …	Same as current
NCT00042900	Interventional	Phase 1	No info	Completed	No info	August 5, 2002	A Phase I Clinical And Pharmacological Study Of Pyroxamide (NSC 696085) In Patients With Advanced Malignancies	Apr-02			Memorial Sloan-Kettering Cancer Center	Public	National Cancer Institute (NCI)	Public	No info	-	No info	-	No	-	-	-	No info	No info
NCT00376922	Interventional		No info	Completed	No	September 13, 2006	Use of Music to Reduce Anxiety & Perceived Pain for Adult Patients With Hematological Malignancies Undergoing Bone Marrow Biopsy	Jun-06	May-07	May-10	Comprehensive Cancer Center of Wake Forest University	Public	National Cancer Institute (NCI)	Public	State anxiety as measured by the State-Trait Anxiety Inventory (STAI) questionnaire [TimeFrame:day 1] [Designatedassafetyissue:No] Perceived pain level as measured by the Visual Analogue Scale [TimeFrame:day 1] [Designatedassafetyissue:No] Patient satisfaction as measured by a post-procedure questionnaire [TimeFrame:day 1] [Designatedassafetyissue:No]	July 12, 2012	State anxiety as measured by the State-Trait Anxiety Inventory (STAI) questionnaire Perceived pain level as measured by the Visual Analogue Scale Patient satisfaction as measured by a post-procedure questionnaire	November 8, 2006	Yes	Yes	Yes	Yes	No info	No info
NCT00666211	Interventional	Phase 3	No info	Completed	No	April 23, 2008	Phase III Randomized Trial of an Opioid Titration Order Sheet Compared to Standard of Care in Patients With Cancer Related Pain.	May-05	Jan-10	May-10	Vanderbilt-Ingram Cancer Center	Public	National Cancer Institute (NCI)	Public	Pain Intensity [TimeFrame:Baseline(Week 0) to week 8, Total time frame is 9 weeks.] [Designatedassafetyissue:No]	August 4, 2012	Pain including intensity, duration, and pain-related distress [Designatedassafetyissue:No]	April 23, 2008	Yes	Yes	Yes	Yes	Ability to Engage in Activities of Daily Living (ADL) [TimeFrame:Baseline(Week 0) to week 8, Total time frame is 9 weeks.] [Designatedassafetyissue:No] Interference in Daily Life Due to Pain [TimeFrame:9 weeks] [Designatedassafetyissue:No] Mood Disturbance [TimeFrame:9 weeks] [Designatedassafetyissue:No] Quality of Life [TimeFrame:9 weeks] [Designatedassafetyissue:No]	Function [Designatedassafetyissue:No] Mood [Designatedassafetyissue:No] Quality of life [Designatedassafetyissue:No]
NCT00670917	Interventional		80	Recruiting	No info	May 1, 2008	A Randomized Controlled Trial Assessing the Effect of Magnetic Acupressure in Reducing Pain in Cancer Patients Undergoing Bone Marrow Aspiration and Biopsy	Apr-08	-		Sidney Kimmel Comprehensive Cancer Center	Public	National Cancer Institute (NCI)	Public	Pain scores before and during bone marrow aspiration and biopsy (BMAB) as measured by a patient-reported 11-point visual analogue pain scale [Designatedassafetyissue:No]	May 1, 2008	Same as current	-	No	-	-	-	Clinical benefit response as measured by duration of BMAB, patient's rating of the procedure, and patient's willingness to receive acupressure during subsequent BMAB [Designatedassafetyissue:No]	Same as current
NCT00823524	Interventional	Phase 1	48	Recruiting	No	January 14, 2009	Donor NK Cell Infusion for Progression/Recurrence of Underlying Malignant Disorders After HLA-haploidentical HCT - a Phase 1-2 Study	Jan-09	-	-	Asan Medical Center	Public	Korea Research Institute of Bioscience & Biotechnology	Public	Safety [TimeFrame:15 days to 1 year after transplantation] [Designatedassafetyissue:Yes]	July 23, 2012	Safety [Designatedassafetyissue:Yes] Maximum number of donor natural killer (NK) cells that can be safely given [Designatedassafetyissue:Yes]	January 14, 2009	Yes	Yes	Cannot determine	Cannot determine	Clinical efficacy of donor NK cell infusion, in terms of tumor response, response duration, and survival [TimeFrame:15 days to 1 year] [Designatedassafetyissue:No]	Clinical efficacy of donor NK cell infusion, in terms of tumor response, response duration, and survival [Designatedassafetyissue:No]
NCT00006368	Interventional	Phase 1	No info	Active, not recruiting	No info	October 4, 2000	A Phase I, Open-Label, Maximum Tolerated Single-Cycle and Four-Cycle Dose-Finding Study to Evaluation the Safety and Tolerability of 90Y-SMT 487 Administered by Intravenous Infusion to Subjects With Refractory Somatostatin-Receptor Positive Tumors	Nov-99			H. Lee Moffitt Cancer Center and Research Institute	Public	National Cancer Institute (NCI)	Public	No info	-	No info	-	No	-	-	-	No info	No info
NCT00064311	Interventional	Phase 1	No info	Completed	No info	July 8, 2003	A Phase I-II Safety, Tolerability And Pharmacokinetic Study Of Ravuconazole For Prophylaxis Of Invasive Fungal Infections In Patients Undergoing Non-Myeloablative Allogeneic Hematopoietic Stem Cell Transplantation	Jun-03		Sep-04	National Institutes of Health Clinical Center (CC)	Public	National Cancer Institute (NCI)	Public	No info	-	No info	-	No	-	-	-	No info	No info
NCT00110045	Interventional	Phase 2	No info	Completed	No info	May 3, 2005	A Multicenter, Open, Phase II Study to Estimate the Activity and Safety of Caspofungin (CASP) in the First-Line Treatment of Probable and Proven Invasive Aspergillosis (IA) in Patients With Hematological Malignancies (HM) or Recipients of Autologous Haematopoietic Stem Cell Transplantation and Those With Allogeneic Haematopoietic Stem Cell Transplantation (HSCT)	Feb-05	Mar-08		European Organisation for Research and Treatment of Cancer - EORTC	Public	No info	-	Response rate as assessed by standard criteria after completion of study treatment	April 25, 2007	Same as current	-	No	-	-	-	Response rate as assessed by standard and alternative criteria at 84 days and after completion of study treatment Survival rate at 84 days Safety	Same as current
NCT00813423	Interventional	Phase 1	20	Recruiting	Yes	December 20, 2008	Autophagic Modulation With Anti-Angiogenic Therapy in Patients With Advanced Malignancies: A Phase I Trial of Sunitinib and Hydroxychloroquine	Oct-10	-		University of Medicine and Dentistry New Jersey	Public	National Cancer Institute (NCI)	Public	Maximum tolerated dose of sunitinib malate [TimeFrame:18 months for accrual] [Designatedassafetyissue:Yes] Toxicity [TimeFrame:18 months for accrual] [Designatedassafetyissue:Yes] Response [TimeFrame:18 months for accrual, response measured after every 3 cycles] [Designatedassafetyissue:No] Survival [TimeFrame:18 months for accrual, survival from the time of treatment start date] [Designatedassaf…	April 11, 2011	Maximum-tolerated dose of sunitinib malate [Designatedassafetyissue:Yes] Toxicity [Designatedassafetyissue:Yes] Response [Designatedassafetyissue:No] Survival [Designatedassafetyissue:No]	December 20, 2008	Yes	Yes	Cannot determine	Cannot determine	No info	No info
NCT01273766	Interventional		4	Active, not recruiting	Yes	January 7, 2011	Impact of Intervention With Deferasirox on the Immune Function of Patients With Hematologic Diseases and Transfusion-Related Iron Overload	Jan-11	-	-	Comprehensive Cancer Center of Wake Forest University	Public	National Cancer Institute (NCI)	Public	Changes in neutrophil function including respiratory burst activity, lymphocyte function, and macrophage function [TimeFrame:Approximately 6 months] [Designatedassafetyissue:No]	January 7, 2011	Same as current	-	No	-	-	-	Need for hospitalization, ventilator support, exchange transfusion/apheresis or treatment with antifungals or antibiotics [TimeFrame:Approximately 6 months] [Designatedassafetyissue:No] Cumulative incidence of documented bacterial, fungal, and viral infections [TimeFrame:Approximately 6 months] [Designatedassafetyissue:No]	Same as current
NCT00074035	Interventional	Phase 2	No info	Active, not recruiting	No	December 10, 2003	A Phase II Trial Of Intravenous Pentostatin For The Treatment Of Patients With Refractory Chronic Graft-Versus-Host Disease	Dec-03	Aug-08	-	Cancer and Leukemia Group B	Public	National Cancer Institute (NCI);;Eastern Cooperative Oncology Group	Public	Response rate [TimeFrame:3 months] [Designatedassafetyissue:No]	June 21, 2011	Response rate (complete and partial) at 3 months	July , 2007	Yes	Yes	Yes	Cannot determine	Toxicity [TimeFrame:During tx, then at relapse or progression] [Designatedassafetyissue:Yes] Survival [TimeFrame:At 1 year and 2 years post treatment initiation] [Designatedassafetyissue:No] Pharmacokinetics [TimeFrame:At initiation of Tx and at 3 months] [Designatedassafetyissue:No]	Time to next immunosuppressive agent Toxicity Infection rate Pharmacokinetics Changes in lymphocyte populations Survival
NCT00719563	Interventional	Phase 3	360	Active, not recruiting	No info	July 18, 2008	The Use of American Ginseng (Panax Quinquefolius) to Improve Cancer-Related Fatigue: A Randomized, Double-Blind, Placebo-Controlled Phase III Study	Oct-08	-		North Central Cancer Treatment Group	Public	National Cancer Institute (NCI)	Public	Duration of response as measured by the general subscale MFSI-SF [Designatedassafetyissue:No]	July 18, 2008	Same as current	-	No	-	-	-	Toxicities [Designatedassafetyissue:Yes] Impact on physical, mental, and emotional states and vigor as measured by other subscales of the MFSI-SF and BFI [Designatedassafetyissue:No] Fatigue as measured by the BFI and Linear Analogue Scale Fatigue [Designatedassafetyissue:No] Fatigue-inertia, vigor-activity, tension-anxiety, anger-hostility, and confusion-bewilderment as measured by POMS and subs…	Toxicities [Designatedassafetyissue:Yes] Impact on physical, mental, and emotional states and vigor as measured by other subscales of the MFSI-SF and BFI [Designatedassafetyissue:No] Fatigue as measured by the BFI and Linear Analogue Scale Fatigue [Designatedassafetyissue:No] Fatigue-inertia, vigor-activity, tension-anxiety, anger-hostility, and confusion-bewilderment as measured by POMS and subs…
NCT00799461	Interventional	Phase 3	No info	Completed	No	November 26, 2008	INSPIRE: An Internet-based RCT for Long-term Survivors of Hematopoietic Stem Cell Transplantation	Aug-08	Nov-11		Fred Hutchinson Cancer Research Center/University of Washington Cancer Consortium	Public	National Cancer Institute (NCI)	Public	Aggregate number of targeted problems [TimeFrame:At 6 months] [Designatedassafetyissue:No] Reach of web-based intervention (second, phase III/IV study only) [TimeFrame:At 6 months] [Designatedassafetyissue:No] Utilization of web-based intervention (second, phase III/IV study only) [TimeFrame:At 6 months] [Designatedassafetyissue:No] Satisfaction, use and barriers ratings at the end of the study i…	August 19, 2010	Aggregate number of targeted problems [Designatedassafetyissue:No]	November 26, 2008	Yes	Yes	No	Cannot determine	Mean z score combining the Vitality and Physical Function subscales of the SF-36 [TimeFrame:At 6 months] [Designatedassafetyissue:No] Mean z score combining the Symptom Checklist 90-R Depression scale and the Cancer and Treatment Distress - Uncertainty subscale [TimeFrame:At 6 months] [Designatedassafetyissue:No] Total health care utilization behaviors [TimeFrame:At 6 months] [Designatedassafetyi…	Mean z score combining the Vitality and Physical Function subscales of the SF-36 [Designatedassafetyissue:No] Mean z score combining the Symptom Checklist 90-R Depression scale and the Cancer and Treatment Distress-Uncertainty subscale [Designatedassafetyissue:No] Total health-care utilization behaviors [Designatedassafetyissue:No]
NCT00935090	Interventional	Phase 1	20	Recruiting	Yes	July 7, 2009	Use of [F-18] FLT for Imaging With Positron Emission Tomography (PET)	Sep-09	-		Barbara Ann Karmanos Cancer Institute	Public	National Cancer Institute (NCI)	Public	Measurement of the uptake and retention of 3'-deoxy-3'-[18F] fluorothymidine (FLT) in tumors and normal organs [Designatedassafetyissue:No] Changes in thymidine kinase, thymidylate synthase, and standardized uptake values before and after therapy [Designatedassafetyissue:No]	July 7, 2009	Same as current	-	No	-	-	-	FLT PET response rate [Designatedassafetyissue:No]	Same as current
NCT01316744	Interventional	Phase 3	214	Recruiting	No info	March 15, 2011	A Randomized Double-Blind Controlled Trial of Ketamine Versus Placebo in Conjunction With Best Pain Management in Neuropathic Pain in Cancer Patients	Apr-09	-		University of Glasgow	Public	No info	-	Time to treatment failure [Designatedassafetyissue:No]	March 15, 2011	Same as current	-	No	-	-	-	Initial treatment benefit (at day 4 of assessment period of 16 days) using the sensory component of the McGill Short-Form Questionnaire [Designatedassafetyissue:No] Difference in overall pain between the study arms based on the visual-analogue score [Designatedassafetyissue:No] Difference in neuropathic pain between the study arms based on the Leeds Assessment of Neuropathic Symptoms and Signs (L…	Same as current
NCT00728585	Interventional	Phase 2	200	Withdrawn	No info	August 5, 2008	A Group-Wide Double-Blind Randomized Placebo-Controlled Trial of Palifermin to Prevent Chemotherapy and/or Radiotherapy Induced Oral Mucositis in Children Undergoing Autologous or Allogeneic Hematopoietic Stem Cell Transplantation	Jan-09	-		Children's Oncology Group	Public	National Cancer Institute (NCI)	Public	Incidence of WHO grade 3 or 4 oral mucositis [Designatedassafetyissue:No]	August 5, 2008	Same as current	-	No	-	-	-	Safety and tolerability of palifermin [Designatedassafetyissue:Yes] Long-term disease outcome and survival [Designatedassafetyissue:No] Duration of WHO grade 3 or 4 oral mucositis [Designatedassafetyissue:No] Incidence, total dose, and duration of parenteral opioid analgesic use (morphine equivalents) [Designatedassafetyissue:No] Incidence and duration of total parenteral nutrition administration…	Same as current
NCT01177371	Interventional	Phase 2	No info	Completed	Yes	August 5, 2010	High-dose Busulfan, High-dose Cyclophosphamide, and Allogeneic Bone Marrow Transplantation for Leukemia, Myelodysplastic Syndromes, Multiple Myeloma and Lymphoma	Mar-88	Feb-00	Feb-10	Case Comprehensive Cancer Center	Public	No info	-	Response rate [TimeFrame:obtained at least one month apart beginning no earlier than two month after marrow infusion] [Designatedassafetyissue:No] Toxicity as assessed by NCI CTC and engraftment (bone marrow) toxicity criteria [TimeFrame:twice weekly] [Designatedassafetyissue:Yes]	August 5, 2010	Same as current	-	No	-	-	-	No info	No info
NCT00004904	Interventional	Phase 1	No info	Completed	Yes	March 7, 2000	Phase I Study of T Cell Depleted (TCD) Partially Matched Related Donor (PMRD) Hematopoietic Stem Cell Transplantation for High Risk Hematologic Diseases Using Intense Pre and Post Transplant Immunosuppression and Megadose CD34 &quot;Veto&quot; Cells	Oct-99	Jul-00	Jul-00	Northwestern University	Public	National Cancer Institute (NCI)	Public	No info	-	No info	-	No	-	-	-	No info	No info
NCT00073944	Interventional	Phase 1	No info	Completed	No info	December 10, 2003	Phase I Pharmacology Study Of Oral And Intravenous BCX-1777 In Patients With Refractory T-Cell And Non-T-Cell Malignancies	Apr-03	Jan-05		BioCryst Pharmaceuticals	Pharma	No info	-	No info	-	No info	-	No	-	-	-	No info	No info
NCT00305851	Interventional	Phase 3	130	Completed	No info	March 21, 2006	Music Video and Adolescent/Young Adult Resilience During Transplant	Apr-06	Apr-12		Children's Oncology Group	Public	National Cancer Institute (NCI);;National Institute of Nursing Research (NINR)	Public	Symptoms-related distress (pain, anxiety, fatigue, mucositis, sedation, and mood) at pre- and post-sessions 2, 4, and 6, baseline, immediately after completion of study treatment, and 100 days post-transplant [Designatedassafetyissue:No] Uncertainty in illness as assessed by the Mishel Uncertainty in Illness Scale at baseline, immediately after completion of study treatment, and 100 days post-tra…	December 25, 2007	Symptoms-related distress (pain, anxiety, fatigue, mucositis, sedation, and mood) at pre- and post-sessions 2, 4, and 6, baseline, immediately after completion of study treatment, and 100 days post-transplant Uncertainty in illness as assessed by the Mishel Uncertainty in Illness Scale at baseline, immediately after completion of study treatment, and 100 days post-transplant Use of defensive copi…	October 13, 2007	Yes, same year	Yes	No	Cannot determine	Communication with family as assessed by Parent-Adolescent Communication at baseline, immediately after completion of study treatment, and 100 days post-transplant [Designatedassafetyissue:No] Adaptability or cohesion as assessed by FACES II at baseline, immediately after completion of study treatment, and 100 days post-transplant [Designatedassafetyissue:No] Perceived social support from friends…	Communication with family as assessed by Parent-Adolescent Communication at baseline, immediately after completion of study treatment, and 100 days post-transplant Adaptability or cohesion as assessed by FACES II at baseline, immediately after completion of study treatment, and 100 days post-transplant Perceived social support from friends, family, and healthcare providers at baseline, immediatel…
NCT00398346	Interventional	Phase 2	68	Recruiting	No info	November 9, 2006	Peripheral Blood Stem Cell Allotransplantation for Hematological Malignancies Using a Positive Stem Cell Selection Technique for T-Cell Depletion, Followed by Delayed T-Cell Add-Back	Sep-06	-		National Heart, Lung, and Blood Institute (NHLBI)	Public	No info	-	Overall survival at day 200 [Designatedassafetyissue:No] Nonrelapse mortality rate at day 200 [Designatedassafetyissue:No]	December 25, 2007	Overall survival at day 200 Nonrelapse mortality at day 200	November 9, 2006	Yes	Yes	Cannot determine	Cannot determine	Nonhematologic toxicity [Designatedassafetyissue:Yes] Incidence and severity of acute and chronic graft-versus-host disease [Designatedassafetyissue:No] Relapse of disease [Designatedassafetyissue:No] Disease-free survival [Designatedassafetyissue:No]	Nonhematologic toxicity Incidence and severity of acute and chronic graft-versus-host disease Relapse of disease Disease-free survival
NCT01101412	Interventional		684	Not yet recruiting	No info	April 9, 2010	Multi-Center, Prospective, Randomized, Double-Blinded, Controlled Clinical Trial to Evaluate the Safety and Effectiveness of an Antimicrobial Catheter Lock Solution in Maintaining Catheter Patency and Preventing Catheter Related Blood Stream Infections (CRBSI)	Dec-09	-		M.D. Anderson Cancer Center	Public	National Cancer Institute (NCI)	Public	Incidence of occlusion as defined by the inability to infuse or withdraw 3 cc of saline from the catheter [Designatedassafetyissue:No] Time to development of a catheter-related bloodstream infections during the period of lock therapy administration [Designatedassafetyissue:No] Adverse events [Designatedassafetyissue:Yes]	April 9, 2010	Same as current	-	No	-	-	-	No info	No info
NCT00002520	Interventional		No info	Active, not recruiting	No info	November 1, 1999	Brief Physician-Initiated Quit Smoking Strategies for Clinical Oncology Settings	Jun-92			Eastern Cooperative Oncology Group	Public	National Cancer Institute (NCI)	Public	No info	-	No info	-	No	-	-	-	No info	No info
NCT00014456	Interventional	Phase 1	No info	Completed	No info	April 10, 2001	A Dose-Escalation Trial Of The Combination Of Docetaxel, Gemcitabine And Filgrastim (NEUPOGEN) For The Treatment Of Patients With Advanced Solid Tumors	Mar-00			Dartmouth-Hitchcock Medical Center	Public	National Cancer Institute (NCI)	Public	No info	-	No info	-	No	-	-	-	No info	No info
NCT00499668	Interventional		No info	Withdrawn	Yes	July 10, 2007	A Pilot Study of Aprepitant Versus Ondansetron for the Treatment of Opioid Induced Nausea and Vomiting	Aug-07	-	-	Vanderbilt-Ingram Cancer Center	Public	National Cancer Institute (NCI)	Public	Control of nausea and vomiting [Designatedassafetyissue:No]	September 18, 2010	Control of nausea and vomiting	July 10, 2007	Yes	Yes	Cannot determine	Cannot determine	Quality of life [Designatedassafetyissue:No] Pain control [Designatedassafetyissue:No] Mood [Designatedassafetyissue:No] Global satisfaction [Designatedassafetyissue:No]	Quality of life Pain control Mood Global satisfaction
NCT00589563	Interventional	Phase 2	No info	Completed	Yes	December 21, 2007	A Phase II Study of Sirolimus, Tacrolimus and Thymoglobulin, as Graft-versus-Host Prophylaxis in Patients Undergoing Unrelated Donor Hematopoietic Cell Transplantation	May-07	Feb-12		City of Hope Medical Center	Public	National Cancer Institute (NCI)	Public	Incidence and severity of acute and chronic graft-versus-host disease [TimeFrame:6 months after transplant] [Designatedassafetyissue:No] Safety in the first 6 months post-transplant [TimeFrame:6 months after transplant] [Designatedassafetyissue:Yes]	March 30, 2011	Incidence and severity of acute and chronic graft-versus-host disease Safety in the first 6 months post-transplant	December 25, 2007	Yes	Yes	No	Cannot determine	Time to absolute neutrophil count recovery (engraftment) [TimeFrame:6 months after transplant] [Designatedassafetyissue:No] Time to platelet count recovery (engraftment) [TimeFrame:6 months after transplant] [Designatedassafetyissue:No] Time to first hospital discharge [TimeFrame:6 months after transplant] [Designatedassafetyissue:No] Incidence of infections including cytomegalovirus and Epstein-…	Time to absolute neutrophil count recovery (engraftment) Time to platelet count recovery (engraftment) Time to first hospital discharge Incidence of infections including cytomegalovirus and Epstein-Barr virus reactivation Incidence of thrombotic microangiopathy Non-relapse mortality at 100 days and one year past hematopoietic stem cell transplantation (HSCT) Overall and disease-free survival at o…
NCT01093586	Interventional	Phase 2	47	Recruiting	Yes	March 24, 2010	Umbilical Cord Blood (UCB) Allogeneic Stem Cell Transplant for Hematologic Malignancies	Mar-09	-		Case Comprehensive Cancer Center	Public	No info	-	Overall survival [TimeFrame:On day +180] [Designatedassafetyissue:No]	March 25, 2010	Same as current	-	No	-	-	-	Hematologic engraftment [TimeFrame:On day +42] [Designatedassafetyissue:No] Disease-free and overall survival [TimeFrame:At 1 and 2 years] [Designatedassafetyissue:No] Duration of response [TimeFrame:one and two years] [Designatedassafetyissue:No] Transplant related mortality [TimeFrame:On day 100 and 180] [Designatedassafetyissue:Yes] Recurrence or relapse [TimeFrame:one and two years in patient…	Same as current
NCT00004058	Interventional	Phase 1	No info	Terminated	Yes	December 10, 1999	Phase I Study of 12-O-tetradecanoylphorbol-13-acetate (TPA) in Patients With Refractory Hematologic Malignancies/Bone Marrow Disorders	Dec-98	Nov-04	Nov-04	University of Medicine and Dentistry New Jersey	Public	National Cancer Institute (NCI)	Public	No info	-	No info	-	No	-	-	-	No info	No info
NCT00004065	Interventional	Phase 1	No info	Completed	No info	December 10, 1999	A Phase I Trial of 17-N-Allylamino-17-Demethoxy Geldanamycin (17-AAG, NSC #330507) Daily X 5 in Patients With Advanced Cancer Therapeutic Protocol	Jul-99			Memorial Sloan-Kettering Cancer Center	Public	National Cancer Institute (NCI)	Public	No info	-	No info	-	No	-	-	-	No info	No info
NCT00004258	Interventional	Phase 1	40	Completed	No info	January 28, 2000	A Phase I Trial of EMD 121974 in Patients With Advanced or Metastatic Cancer	Dec-99	Aug-01		Indiana University School of Medicine	Public	National Cancer Institute (NCI)	Public	To evaluate the safety and tolerability of escalating doses of twice weekly EMD 121974 in patients with cancer. [TimeFrame:enrollement through termination] [Designatedassafetyissue:Yes]	September 17, 2009	Same as current	-	No	-	-	-	No info	No info
NCT00237627	Interventional	Phase 1	No info	Completed	Yes	October 7, 2005	A Phase I Evaluation of the Combination of Pegylated Liposomal Doxorubicin (Doxil&#174;) With PS-341 in Patients With Refractory Hematologic and Solid Malignancies	May-01	Dec-06	Jan-10	UNC Lineberger Comprehensive Cancer Center	Public	National Cancer Institute (NCI)	Public	Maximum tolerated dose (MTD) of PS-341 in combination with Doxil (Phase I) [TimeFrame:1 year] [Designatedassafetyissue:Yes] Response rate of the combination of Velcade and Doxil in patients with metastatic breast cancer [TimeFrame:every 42 days] [Designatedassafetyissue:No]	May 16, 2012	#NAME?	October 7, 2005	Yes	Yes	Yes	Yes	No info	- To evaluate the time to progression of disease - To gain further evidence of the safety - To evaluate impact on NF-&#954B and the stress response pathways in patients with tumors accessible to serial sampling
NCT00723099	Interventional	Phase 2	60	Recruiting	No	July 25, 2008	Transplantation of Unrelated Donor Umbilical Cord Blood in Patients With Hematological Malignancies Using a Reduced-intensity Preparative Regimen	Jun-08	-		Fred Hutchinson Cancer Research Center/University of Washington Cancer Consortium	Public	National Cancer Institute (NCI)	Public	Probability of overall survival [TimeFrame:At 1 year] [Designatedassafetyissue:No]	June 12, 2012	Survival at 1 year [Designatedassafetyissue:No] Engraftment rates [Designatedassafetyissue:No]	July 25, 2008	Yes	Yes	Cannot determine	Cannot determine	Overall survival [TimeFrame:2 years] [Designatedassafetyissue:No] Incidence of non-relapse mortality [TimeFrame:6 months] [Designatedassafetyissue:No] Incidence of non-relapse mortality [TimeFrame:1 year] [Designatedassafetyissue:No] Incidence of graft failure/rejection [TimeFrame:By day 55] [Designatedassafetyissue:No] Incidence of neutrophil engraftment [TimeFrame:By day 42] [Designatedassafety…	Overall survival (i.e., beyond 1 year) [Designatedassafetyissue:No] Nonrelapse mortality at 6 months, 1 year, and overall [Designatedassafetyissue:No] Incidence of graft failure/rejection [Designatedassafetyissue:Yes] Neutrophil and platelet engraftment [Designatedassafetyissue:Yes] Acute and chronic GVHD [Designatedassafetyissue:Yes] Relapse [Designatedassafetyissue:No] Progression-free survival…
NCT00066599	Interventional	Phase 2	No info	Completed	No info	August 6, 2003	An Open-Label, Intravenous To Oral Switch, Multiple Dose, Multi-Center Study To Investigate The Pharmacokinetics, Safety And Tolerability Of Voriconazole In Hospitalized Children Aged 2 - &lt;12 Years Who Require Treatment For The Prevention Of Systemic Fungal Infection	Jun-03			National Cancer Institute (NCI)	Public	No info	-	No info	-	No info	-	No	-	-	-	No info	No info
NCT00004232	Interventional	Phase 1	No info	Completed	Yes	January 28, 2000	Augmenting Bone Marrow With CD34 Enriched Peripheral Blood Hematopoietic Stem Cells for Allogeneic Transplantation of Hematologic Malignancies	Oct-99	Oct-02	Oct-02	Northwestern University	Public	National Cancer Institute (NCI)	Public	No info	-	No info	-	No	-	-	-	No info	No info
NCT00730314	Interventional	Phase 1	25	Recruiting	Yes	August 6, 2008	Phase I/II Trial Of Hematopoietic Stem Cell Transplant (HSCT) For Children With A Genetic Disease Of Blood Cells Without An HLA-Matched Sibling Donor	Aug-08	-		Children's Hospital Los Angeles	Public	No info	-	toxicities [TimeFrame:3 years] [Designatedassafetyissue:Yes] adverse events [TimeFrame:3 years] [Designatedassafetyissue:Yes] engraftment [TimeFrame:1 year] [Designatedassafetyissue:Yes] immune reconstitution [TimeFrame:3 years] [Designatedassafetyissue:Yes] overall and event free survival survival [TimeFrame:3 years] [Designatedassafetyissue:Yes]	May 27, 2010	toxicities, adverse events, engraftment,immune reconstitution,overall and event free survival survival. [TimeFrame:1 year] [Designatedassafetyissue:Yes]	August 7, 2008	Yes	Yes	Cannot determine	Cannot determine	No info	No info
NCT01272817	Interventional		50	Recruiting	No	January 6, 2011	Nonmyeloablative Allogeneic Hematopoietic Stem Cell Transplantation Using Antithymocyte Globulin With Either Melphalan and Cladribine or Total Lymphoid Irradiation	Oct-01	-		Scripps Health	Pharma	No info	-	Engraftment [TimeFrame:One year] [Designatedassafetyissue:No]	January 7, 2011	Same as current	-	No	-	-	-	Graft-versus-host disease [TimeFrame:One year] [Designatedassafetyissue:No]	Same as current
NCT00003838	Interventional	Phase 2	90	Recruiting	No info	November 1, 1999	Non-Myeloablative Allogeneic Peripheral Blood Mobilized Hematopoietic Precursor Cell Transplantation for Hematologic Malignancies in High Risk Patients and in Patients With Debilitating Hematologic Diseases	Feb-99	-		National Heart, Lung, and Blood Institute (NHLBI)	Public	No info	-	Transplant-related mortality (200-day survival) [Designatedassafetyissue:Yes]	December 11, 2008	Disease response at days 30, 60, and 100 following transplant	November 8, 2006	Yes	Yes	Cannot determine	Cannot determine	Engraftment [Designatedassafetyissue:No] Degree of donor-host chimerism [Designatedassafetyissue:No] Incidence of acute and chronic graft-versus-host disease [Designatedassafetyissue:Yes] Transplant-related morbidity [Designatedassafetyissue:Yes] Disease-free survival [Designatedassafetyissue:No]	Disease-free survival at 6 months and one year
NCT00005092	Interventional	Phase 1	No info	Completed	No	April 6, 2000	A Phase I Study of Photochemically Treated Donor T-Cell Supplements in HLA Haplotype Mismatched Hematopoietic Stem Cell Transplantation	Mar-99	Aug-02	Aug-02	M.D. Anderson Cancer Center	Public	National Cancer Institute (NCI)	Public	Maximum Tolerated Dose (MTD) of T-cells photochemically treated with psoralen and ultraviolet A [TimeFrame:100 days] [Designatedassafetyissue:Yes]	October 25, 2010	Same as current	-	No	-	-	-	No info	No info
NCT00789776	Interventional	Phase 1	35	Recruiting	Yes	November 12, 2008	A Phase I/II Study Evaluating the Safety and Efficacy of Adding a Single Prophylactic Donor Lymphocyte Infusion (DLI) of Natural Killer Cells Early After Nonmyeloablative, HLA-Haploidentical Hematopoietic Cell Transplantation - A Multicenter Trial	Oct-08	-		Fred Hutchinson Cancer Research Center/University of Washington Cancer Consortium	Public	National Cancer Institute (NCI)	Public	Dose-limiting toxicity (Phase I) [TimeFrame:Day 35 (28 days after NK cell infusion)] [Designatedassafetyissue:Yes]	June 6, 2012	Engraftment (chimerism) [Designatedassafetyissue:No] Non-relapse mortality [Designatedassafetyissue:No] Relapse as assessed by marrow and peripheral blood morphology, immunophenotyping, cytogenetics, molecular assays, peripheral blood counts, tumor markers, radiological evaluation (i.e., CT, MRI, PET scans), and biopsy-proven disease [Designatedassafetyissue:No] Disease progression [Designatedass…	November 12, 2008	Yes	Yes	Cannot determine	Cannot determine	Non-relapse mortality (Phase II) [TimeFrame:Day 200] [Designatedassafetyissue:No] Relapse (Phase II) [TimeFrame:At 1 year] [Designatedassafetyissue:No] Progression (Phase II) [TimeFrame:Up to 5 years] [Designatedassafetyissue:No] Acute GvHD (Phase II) [TimeFrame:Day 100] [Designatedassafetyissue:No] Evaluation of rejection (Phase II) [TimeFrame:Up to 5 years] [Designatedassafetyissue:No] Overall …	Non-relapse mortality (Phase II) [TimeFrame:Day 200] [Designatedassafetyissue:No] Relapse (Phase II) [Designatedassafetyissue:No] Progression (Phase II) [Designatedassafetyissue:No] Acute GvHD (Phase II) [TimeFrame:Day 100] [Designatedassafetyissue:No] Chronic GvHD (Phase II) [TimeFrame:Day 100] [Designatedassafetyissue:No] Evaluation of rejection (Phase II) [Designatedassafetyissue:No] Overall s…
NCT01414127	Interventional	Phase 2	22	Recruiting	No	August 9, 2011	A Phase II Study of Tacrolimus and Thymoglobulin, as Graft-versus-Host-Disease Prophylaxis in Patients Undergoing Related Donor Hematopoietic Cell Transplantation	Nov-10	-	-	Barbara Ann Karmanos Cancer Institute	Public	No info	-	Proportion of aGVHD graded according to the Glucksberg criteria [TimeFrame:During the first 6 months post-transplant] [Designatedassafetyissue:No] Safety of tacrolimus and anti-thymocyte globulin [TimeFrame:Within the first 6 months post-transplant] [Designatedassafetyissue:Yes]	August 10, 2011	Same as current	-	No	-	-	-	Proportion of chronic GVHD [TimeFrame:Within 2 years after transplant] [Designatedassafetyissue:No] Time to engraftment Overall and disease-free survival [TimeFrame:At 2 years post PBSCT] [Designatedassafetyissue:No] Incidence of opportunistic infections, including fungal, and viral (CMV and EBV reactivation including PTLD) [TimeFrame:At weekly intervals beginning around day 21 and until day 100 …	Same as current
NCT00008216	Interventional	Phase 2	62	Recruiting	No info	January 6, 2001	The Use Of Peripheral Blood Stem Cells For Allogeneic Transplantation	Jan-97			Herbert Irving Comprehensive Cancer Center	Public	National Cancer Institute (NCI)	Public	Safety [Designatedassafetyissue:Yes]	December 25, 2007	Safety	March 27, 2007	Yes, same year	Yes	Cannot determine	Cannot determine	Clinical response [Designatedassafetyissue:No] Survival rate [Designatedassafetyissue:No]	Clinical response Survival rate
NCT00096096	Interventional	Phase 2	No info	Completed	No info	November 9, 2004	A Phase II Study of the Combination of Tacrolimus and Mycophenolate Mofetil for the Prevention of Acute Graft-Versus-Host Disease	Aug-04	May-06		Fred Hutchinson Cancer Research Center	Public	National Cancer Institute (NCI)	Public	Efficacy	February 20, 2007	Same as current	-	No	-	-	-	Safety Area under the curve of plasma mycophenolic acid	Same as current
NCT00253552	Interventional		No info	Terminated	No info	November 11, 2005	A Pilot Study of Using Filgrastim-Primed Bone Marrow in Human Leukocyte Antigen (HLA) Matched Related Donor Allogenetic Bone Marrow Transplantation for Patients With Hematologic Malignancies and Non-Malignancies	May-04	May-06	May-06	OHSU Knight Cancer Institute	Public	National Cancer Institute (NCI)	Public	No info	-	No info	-	No	-	-	-	No info	No info
NCT00769613	Interventional	Phase 1	20	Active, not recruiting	No info	October 8, 2008	Emergency Access to C.V. pp65 / IE-1 Specific Cytotoxic T Lymphocytes for Recipients of Allogeneic Stem Cell Transplants With Persistant or Therapy Refractory Infections	Aug-08	-		Milton S. Hershey Medical Center	Public	National Cancer Institute (NCI)	Public	Safety [Designatedassafetyissue:Yes] Toxicity [Designatedassafetyissue:Yes]	October 8, 2008	Same as current	-	No	-	-	-	Time to development of cytomegalovirus (CMV)-specific immune reconstitution [Designatedassafetyissue:No] CMV DNA levels [Designatedassafetyissue:No] Time during post-infusion follow-up at which the dominant CMV pp65- and IE-1 epitopes for the donor is recognized by the cytotoxic T-cell lymphocytes (CTL) [Designatedassafetyissue:No] Feasibility of CMV pp65- and IE-1 CTL culture after CMV vaccinati…	Time to development of cytomegalovirus (CMV)-specific immune reconstitution [Designatedassafetyissue:No] CMV DNA levels [Designatedassafetyissue:No] Time during post-infusion follow-up at which the dominant CMV pp65 and IE-1 epitopes for the donor is recognized by the cytotoxic T-cell lymphocytes (CTL) [Designatedassafetyissue:No] Feasibility of CMV pp65 and IE-1 CTL culture after CMV vaccination…
NCT00006083	Interventional	Phase 3	No info	Completed	Yes	August 3, 2000	A Phase III Randomized, Double-Blind, Placebo-Controlled Study to Evaluate the Effects of Fragmin (5,000 IU Subcutaneously) in Preventing Catheter-Related Complications When Given Daily to Cancer Patients With Central Venous Catheters	Apr-00	Nov-00	Nov-00	Jonsson Comprehensive Cancer Center	Public	National Cancer Institute (NCI)	Public	To determine if 5000 IU of Fragmin administered daily when compared to placebo will reduce the incidence of clinically relevant CRCs in cancer patients receiving chemotherapy by CVC [TimeFrame:16 weeks] [Designatedassafetyissue:Yes]	July 26, 2010	Same as current	-	No	-	-	-	No info	No info
NCT00509691	Interventional	Phase 1	20	Recruiting	No info	July 30, 2007	A Phase I Trial to Examine the Safety, Clinical, Immunologic and Virologic Effects of CMV pp65 Specific Cytotoxic T Lymphocytes for Recipients of Allogeneic Stem Cell Transplants With Persistent or Therapy Refractory Infections	Jun-07			Milton S. Hershey Medical Center	Public	No info	-	Toxicity Treatment failure Safety	July 30, 2007	Same as current	-	No	-	-	-	Time to development of cytomegalovirus (CMV) specific immune reconstitution CMV DNA levels Time during post-infusion follow up at which the dominant CMV pp65 epitope for the donor is recognized by the cytotoxic t-cell lymphocyte recipient	Same as current
NCT01116232	Interventional	Phase 2	61	Recruiting	Yes	May 3, 2010	A Pilot Phase II Study of Sirolimus, Tacrolimus, Thymoglobulin and Rituximab as Graft-versus-Host-Disease Prophylaxis in Patients Undergoing Haploidentical and HLA Partially Matched Donor Hematopoietic Cell Transplantation	Aug-10	-		Barbara Ann Karmanos Cancer Institute	Public	National Cancer Institute (NCI)	Public	Incidence and severity of acute graft-vs-host disease (GVHD) [TimeFrame:During the first six months post transplant] [Designatedassafetyissue:No] Time to engraftment [TimeFrame:During the first six months post transplant] [Designatedassafetyissue:No] Safety assessment [TimeFrame:During the first six months post transplant] [Designatedassafetyissue:Yes]	March 28, 2011	Incidence and severity of acute graft-vs-host disease (GVHD) [Designatedassafetyissue:No] Time to engraftment [Designatedassafetyissue:No] Safety assessment during the first 6 months after treatment [Designatedassafetyissue:Yes]	May 3, 2010	Yes	Yes	Cannot determine	Cannot determine	Incidence of chronic GVHD [TimeFrame:Within two years after transplant] [Designatedassafetyissue:No] Incidence of infections including cytomegalovirus, Epstein-Barr virus reactivation, and post-transplant lymphoproliferative disorder [TimeFrame:At one year] [Designatedassafetyissue:No] Incidence of thrombotic microangiopathy [TimeFrame:Within 100 days of HCT] [Designatedassafetyissue:No] Overall …	Incidence of chronic GVHD [Designatedassafetyissue:No] Incidence of infections including cytomegalovirus, Epstein-Barr virus reactivation, and post-transplant lymphoproliferative disorder [Designatedassafetyissue:No] Incidence of thrombotic microangiopathy [Designatedassafetyissue:No] Overall and disease-free survival at 1 year [Designatedassafetyissue:No] Immunocorrelative studies pre- and perio…
NCT01155258	Interventional	Phase 1	No info	Active, not recruiting	No	June 30, 2010	Phase I Clinical Trial of Temsirolimus and Vinorelbine in Advanced Solid Tumors.	Jun-10	-	-	USC/Norris Comprehensive Cancer Center	Public	Wyeth is now a wholly owned subsidiary of Pfizer	Pharma	To determine the maximum tolerated dose of Temsirolimus and Vinorelbine [TimeFrame:1 month up to 18 months] [Designatedassafetyissue:Yes] To assess the response rate based on the Response Evaluation Criteria in Solid Tumors (RECIST) [TimeFrame:2 months up to 18 months] [Designatedassafetyissue:No]	November 11, 2010	Maximum tolerated dose and dose limiting toxicity [TimeFrame:First cycle of study therapy] [Designatedassafetyissue:Yes]	June 30, 2010	Yes, same year	Yes	Cannot determine	Cannot determine	To evaluate the safety and tolerability of Temsirolimus and Vinorelbine [TimeFrame:4 weeks up to 36 weeks] [Designatedassafetyissue:Yes] Progression-free and overall survival [TimeFrame:Up to 18 months] [Designatedassafetyissue:No]	Response rate as assessed by RECIST [TimeFrame:Until patient goes off study] [Designatedassafetyissue:No] Toxicity and adverse events as assessed by CTCAE version 3.0 [TimeFrame:Until patient goes off study] [Designatedassafetyissue:Yes] Progression-free and overall survival [TimeFrame:First day of treatment to the first observation of disease progression. For overall survival - from first treatm…
NCT01231412	Interventional	Phase 3	300	Recruiting	Yes	October 28, 2010	A Randomized Phase III Study to Determine the Most Promising Postgrafting Immunosuppression for Prevention of Acute GVHD After Unrelated Donor Hematopoietic Cell Transplantation Using Nonmyeloablative Conditioning for Patients With Hematologic Malignancies: A Multi-Center Trial	Nov-10	-		Fred Hutchinson Cancer Research Center/University of Washington Cancer Consortium	Public	National Cancer Institute (NCI)	Public	Rate of acute grade II-IV GHVD, exclusive of GVHD that occurs as a result of alterations to immunosuppressive therapy in response to relapse or progression [TimeFrame:At day 100 post-transplant] [Designatedassafetyissue:No]	November 3, 2011	The rate of acute grade II-IV GHVD [TimeFrame:At day 150] [Designatedassafetyissue:No]	October 28, 2010	Yes	Yes	Cannot determine	Cannot determine	Grade III-IV acute GVHD [TimeFrame:Up to 5 years] [Designatedassafetyissue:No] Chronic extensive GVHD [TimeFrame:Up to 5 years] [Designatedassafetyissue:No] Non-relapse mortality [TimeFrame:Up to 5 years] [Designatedassafetyissue:No] Relapse [TimeFrame:Up to 5 years] [Designatedassafetyissue:No] Overall survival [TimeFrame:Up to 5 years] [Designatedassafetyissue:No]	Non-relapse mortality [TimeFrame:Day 180] [Designatedassafetyissue:No] Compare overall and progression-free survival to that achieved under protocols 1463, 1641, 1668, and 1938 [TimeFrame:Periodically during and after study treatment] [Designatedassafetyissue:No]
NCT01233921	Interventional		No info	Active, not recruiting	No	November 2, 2010	A Preliminary Study to Evaluate the Effects of Palifermin in Patients at Risk of Chronic Graft-versus-host Disease	Sep-10	Jul-12		Fred Hutchinson Cancer Research Center/University of Washington Cancer Consortium	Public	National Cancer Institute (NCI)	Public	Changes in the number of recent thymic emigrants (RTE) cluster of differentiation (CD)4 T cells in the blood [TimeFrame:At 4 weeks after administration of palifermin] [Designatedassafetyissue:No] Changes in the number of naive CD4 T cells in the blood [TimeFrame:At 4 weeks after administration of palifermin] [Designatedassafetyissue:No] Changes in the proportion and numbers of T-cell receptor exc…	September 6, 2011	Changes in the number of RTE CD4 T cells in the blood [TimeFrame:At 4 weeks after administration of palifermin] [Designatedassafetyissue:No] Changes in the number of naive CD4 T cells in the blood [TimeFrame:At 4 weeks after administration of palifermin] [Designatedassafetyissue:No] Changes in the proportion and numbers of TREC-positive CD4 T cells in the blood [TimeFrame:At 4 weeks after adminis…	November 2, 2010	Yes	Yes	No	Cannot determine	No info	No info
NCT01251575	Interventional	Phase 2	35	Recruiting	Yes	November 29, 2010	A Phase II Study to Assess Immunosuppression With Sirolimus Combined With Cyclosporine (CSP) and Mycophenolate Mofetil (MMF) for Prevention of Acute GVHD After Non-myeloablative HLA Class I or II Mismatched Donor Hematopoietic Cell Transplantation- A Multi-Center Trial	Dec-10	-		Fred Hutchinson Cancer Research Center/University of Washington Cancer Consortium	Public	National Cancer Institute (NCI)	Public	Rate of grade II-IV acute GVHD in HLA class I or II mismatched nonmyeloablative transplants [TimeFrame:By day 100] [Designatedassafetyissue:No]	February 17, 2012	Efficacy of CSP, MMF and sirolimus in reducing the rate of grade II-IV acute GVHD in HLA class I or II mismatched nonmyeloablative transplants [TimeFrame:By day 100] [Designatedassafetyissue:No]	December 1, 2010	Yes	Yes	Cannot determine	Cannot determine	Rate of grade III-IV acute GVHD [TimeFrame:By day 100] [Designatedassafetyissue:No] Rate of non-relapse mortality (NRM) [TimeFrame:Before day 100] [Designatedassafetyissue:No]	Grade III-IV acute GVHD [TimeFrame:By day 100] [Designatedassafetyissue:No] Non-relapse mortality [TimeFrame:Before day 100] [Designatedassafetyissue:No]
NCT00045292	Interventional	Phase 3	No info	Completed	No info	September 6, 2002	A Phase III Multicenter Study of Cytomegalovirus Prophylaxis With Valacyclovir for the Prevention of Serious Fungal and Bacterial Infections Among Cytomegalovirus Seronegative Recipients of Cytomegalovirus Seropositive Sx Stem Cell Transplants	Apr-02		Oct-04	Fred Hutchinson Cancer Research Center	Public	National Cancer Institute (NCI)	Public	No info	-	No info	-	No	-	-	-	No info	No info
NCT00295997	Interventional		35	Active, not recruiting	No info	February 23, 2006	Non-myeloablative Allogeneic Stem Cell Transplantation With Match Unrelated Donors for Treatment of Hematologic Malignancies and Renal Cell Carcinoma and Aplastic Anemia	May-05			University of California, San Francisco	Public	National Cancer Institute (NCI)	Public	No info	-	No info	-	No	-	-	-	No info	No info
NCT01118013	Interventional	Phase 2	88	Active, not recruiting	No info	May 5, 2010	Reduced-Intensity Allogeneic Hematopoietic Cell Transplantation as Second Transplantation for Patients With Disease Relapse or Myelodysplasia After Prior Autologous Transplantation	Dec-10	-		Cancer and Leukemia Group B	Public	National Cancer Institute (NCI)	Public	Event-free survival (EFS) [Designatedassafetyissue:No] Comparison of EFS distribution to that of CALGB-100002 [Designatedassafetyissue:No]	May 5, 2010	Same as current	-	No	-	-	-	Complete response rate [Designatedassafetyissue:No] Complete (&gt 90%) or mixed donor chimerism [Designatedassafetyissue:No] Overall survival [Designatedassafetyissue:No] Rate of opportunistic infections [Designatedassafetyissue:No] Graft-versus-host disease at 6 months [Designatedassafetyissue:No]	Same as current
NCT00040846	Interventional	Phase 2	60	Active, not recruiting	Yes	July 8, 2002	Campath&#174; [Alemtuzumab] Dose Escalation, Low-Dose TBI and Fludarabine Followed by HLA Class I Mismatched Donor Stem Cell Transplantation for Patients With Hematologic Malignancies - A Multi-Center Trial	Nov-01	Dec-09		Fred Hutchinson Cancer Research Center/University of Washington Cancer Consortium	Public	National Heart, Lung, and Blood Institute (NHLBI);;National Cancer Institute (NCI)	Public	Dose level of alemtuzumab with fludarabine phosphate and TBI that has an acceptable rate of graft rejection that is not associated with high rate GVHD or transplant related mortality. [TimeFrame:Assessed up to day 28] [Designatedassafetyissue:No]	July 27, 2012	Safety	November 8, 2006	Yes	Yes	Yes	Cannot determine	Donor chimerism [TimeFrame:Day 28] [Designatedassafetyissue:No] Donor chimerism [TimeFrame:Day 56] [Designatedassafetyissue:No] Donor chimerism [TimeFrame:Day 84] [Designatedassafetyissue:No] Rate of GVHD [TimeFrame:Day 84] [Designatedassafetyissue:No] Rate of infections [TimeFrame:Assessed up to day 100] [Designatedassafetyissue:No] Disease progression/relapse [TimeFrame:Assessed up to 5 years] …	Risk of acute graft-vs-host disease (aGVHD) and chronic graft-vs-host disease (cGVHD) Risk of infections Engraftment maintenance on day 28 post-transplant Risk of progression and relapse as assessed by nonrelapse-related mortality on day 100 post-transplant
NCT01652014	Interventional	Phase 2	38	Not yet recruiting	No	July 20, 2012	Hematopoietic Stem Cell Transplantation Using Alternate Donor Umbilical Cord Blood Options	Dec-12	-	-	University of Medicine and Dentistry New Jersey	Public	National Cancer Institute (NCI)	Public	Engraftment of white blood cells (WBC) (absolute neutrophil count &gt 500/mm^3) [TimeFrame:By day 42] [Designatedassafetyissue:No] Non-relapse mortality [TimeFrame:At day 100] [Designatedassafetyissue:Yes]	July 24, 2012	Same as current	-	No	-	-	-	Platelet engraftment rate (non-transfusion dependent) [TimeFrame:At 100 days] [Designatedassafetyissue:No] Transplant related mortality [TimeFrame:At 1 year] [Designatedassafetyissue:Yes] Rates of infection requiring hospitalization or prolongation of hospitalization [TimeFrame:Up to 2 years] [Designatedassafetyissue:Yes] Incidence of steroid-refractory acute GVHD [TimeFrame:at 100 days] [Designa…	Same as current
NCT00054236	Interventional	Phase 1	No info	Completed	Yes	February 5, 2003	Pilot Study Of Multiple Umbilical Cord Blood Unit Transplantation Following Non-Myeloablative Conditioning In Patients With Hematologic Disorders Or Severe Aplastic Anemia	May-02	Mar-11	Mar-11	Case Comprehensive Cancer Center	Public	National Cancer Institute (NCI)	Public	Event-free survival by disease assessment [TimeFrame:at 28 and 100 days and then at 6, 9, 12, 18, and 24 months] [Designatedassafetyissue:No]	March 8, 2010	Event-free survival by disease assessment at 28 and 100 days and then at 6, 9, 12, 18, and 24 months	November 8, 2006	Yes	Yes	No	No	Umbilical cord blood donor engraftment by chimerism and complete blood count (CBC) [TimeFrame:monthly for 6 months and then at 9, 12, 18, and 24 months] [Designatedassafetyissue:No]	Umbilical cord blood donor engraftment by chimerism and complete blood count (CBC) monthly for 6 months and then at 9, 12, 18, and 24 months
NCT00060021	Interventional		No info	Completed	No info	May 6, 2003	A Randomized, Placebo-Controlled, Blinded Study Of Acupuncture Therapy In Mucositis-Related Pain In Patients Undergoing Hematopoietic Stem Cell Transplantation	Mar-03			National Cancer Institute (NCI)	Public	No info	-	No info	-	No info	-	No	-	-	-	No info	No info
NCT01154452	Interventional	Phase 1	120	Active, not recruiting	No info	June 29, 2010	A Phase 1B/II Study of GDC-0449 (NSC 747691) in Combination With RO4929097, a Gamma-Secretase Inhibitor (GSI) in Advanced/Metastatic Sarcomas	Jun-10	-		Memorial Sloan-Kettering Cancer Center	Public	National Cancer Institute (NCI)	Public	Maximum-tolerated dose of gamma-secretase inhibitor RO4929097 (Phase Ib) [Designatedassafetyissue:Yes] Progression-free survival (Phase II) [Designatedassafetyissue:No]	June 29, 2010	Same as current	-	No	-	-	-	Pre- and post-treatment protein levels from pre- and post-treatment biopsies (Phase Ib and II) [Designatedassafetyissue:No] Response rate as assessed by RECIST 1.1 (Phase Ib and II) [Designatedassafetyissue:No] Overall survival (Phase II) [Designatedassafetyissue:No]	Same as current
NCT01175837	Interventional		12	Recruiting	Yes	July 14, 2010	Short-Term Fasting Prior to Systemic Chemotherapy: A Pilot Feasibility Study	Aug-10	-		Mayo Clinic	Public	No info	-	Safety and feasibility of short-term fasting prior to administration of chemotherapy as assessed by number of patients hospitalized during fasting period (for reasons that are not attributed to disease or post-operative complications) [TimeFrame:At 24, 36, and 48 hours] [Designatedassafetyissue:Yes] Safety and feasibility of short-term fasting prior to administration of chemotherapy as assessed b…	August 3, 2010	Same as current	-	No	-	-	-	Weight changes in patients [TimeFrame:4 months] [Designatedassafetyissue:No] Longest feasible fasting period prior to chemotherapy as defined by safety and feasibility criteria [Designatedassafetyissue:No] Toxicity profile of systemic chemotherapy treatment as defined by adverse events per CTCAE v4.0 and by patient side effect questionnaire [Designatedassafetyissue:Yes] Changes in levels of plasm…	Same as current
NCT00255684	Interventional		20	Recruiting	No info	November 18, 2005	Non-Myeloablative Conditioning and Unrelated Umbilical Cord Blood Transplantation for Children and Adults With Serious Oncohematologic Diseases	Dec-03			James P. Wilmot Cancer Center	Public	No info	-	No info	-	No info	-	No	-	-	-	No info	No info
NCT00357084	Interventional	Phase 2	53	Completed	No info	July 26, 2006	A Phase II Study to Evaluate Efficacy and Tolerability of Methotrexate in Combination With Glucocorticoids for the Treatment of Newly Diagnosed Acute Graft-Versus-Host Disease After Nonmyeloablative Hematopoietic Cell Transplantation	May-06	Aug-07		Fred Hutchinson Cancer Research Center	Public	National Cancer Institute (NCI)	Public	Proportion of patients treated with a methylprednisolone-equivalent glucocorticoid dose &#8804 0.75 mg/kg on day 28 after initiation of systemic glucocorticoid therapy for acute graft-versus-host disease (GVHD) [Designatedassafetyissue:No]	October 24, 2008	Proportion of patients treated with a methylprednisolone-equivalent glucocorticoid dose &#8804 0.75 mg/kg on day 28 after initiation of systemic glucocorticoid therapy for acute graft-versus-host disease (GVHD)	November 8, 2006	Yes	Yes	Yes	Cannot determine	Proportion of patients in whom methotrexate (MTX) had to be discontinued because of toxicity [Designatedassafetyissue:Yes] Incidence of severe acute GVHD (grades III or IV) [Designatedassafetyissue:Yes] Incidence of extensive chronic GVHD [Designatedassafetyissue:Yes] Incidence of secondary systemic immunosuppressive therapy [Designatedassafetyissue:Yes] Cumulative corticosteroid use over 1 year …	Proportion of patients in whom methotrexate (MTX) had to be discontinued because of toxicity Incidence of severe acute GVHD (grades III or IV) Incidence of extensive chronic GVHD Incidence of secondary systemic immunosuppressive therapy Cumulative corticosteroid use over 1 year Nonrelapsing mortality at 1 year Incidence of invasive mold infections Incidence of recurrent/progressive malignancy Cum…
NCT00513474	Interventional		25	Recruiting	No info	August 6, 2007	Rasburicase to Prevent Graft -Versus-Host Disease	Jan-08			Massachusetts General Hospital	Public	No info	-	Incidence and severity of acute graft-vs-host disease	August 6, 2007	Same as current	-	No	-	-	-	Efficacy (in terms of reduction of uric acid levels) and safety Graft-versus-host and host-versus-graft immune responses	Same as current
NCT00964821	Interventional		No info	Completed	Yes	August 22, 2009	Influenza Specific Humoral and Cellular Immunity After Vaccination in Recipients of Allogeneic and Autologous Hematopoietic Stem Cell Transplantation	Jan-07	Jul-11		City of Hope Medical Center	Public	National Cancer Institute (NCI)	Public	Humoral and cellular memory immune responses in patients and healthy volunteers [TimeFrame:At Day 0 and 30, 90 and 180 days after vaccine in healthy participants and also at 360 days in transplant patients . 4-5 times in the first 2 years after transplant for transplant patients not vaccinated. One time in normal participants not vaccinated.] [Designatedassafetyissue:No]	March 7, 2011	Humoral and cellular memory immune responses in patients and health volunteers [Designatedassafetyissue:No]	August 22, 2009	Yes	Yes	No	Cannot determine	Incidence rate of influenza or respiratory incidence in patients after vaccination [TimeFrame:1 year after vaccination or two years after transplant if not vaccinated.] [Designatedassafetyissue:No] Impact of graft-vs-host disease on immune reconstitution and vaccine response [TimeFrame:1 year after vaccination or two years after transplant if not vaccinated.] [Designatedassafetyissue:No] Impact o…	Incidence rate of influenza or respiratory incidence in patients after vaccination [Designatedassafetyissue:No] Impact of graft-vs-host disease on immune reconstitution and vaccine response [Designatedassafetyissue:No] Impact of age &#8805 60 years on immune reconstitution of after vaccination [Designatedassafetyissue:No] Differences between antibody and cytokine (CD8 and CD4) response [Designate…
NCT00006251	Interventional	Phase 1	No info	Completed	No info	September 11, 2000	Induction of Mixed Hematopoietic Chimerism in Patients Using Fludarabine, Low Dose TBI, PBSC Infusion and Post-Transplant Immunosuppression With Cyclosporine and Mycophenolate Mofetil	May-00	Sep-05	Sep-05	Fred Hutchinson Cancer Research Center	Public	National Cancer Institute (NCI)	Public	No info	-	No info	-	No	-	-	-	No info	No info
NCT00014391	Interventional	Phase 3	No info	Completed	No info	April 10, 2001	A Randomized Double-Blind Placebo-Controlled Phase III Study To Evaluate The Safety And Efficacy Of Palivizumab Combined With Aerosolized Ribavirin Compared To Ribavirin Alone To Treat RSV Pneumonia In Patients With Bone Marrow Transplants (BMT)	Feb-99	Oct-01	Oct-01	Fred Hutchinson Cancer Research Center	Public	National Cancer Institute (NCI)	Public	No info	-	No info	-	No	-	-	-	No info	No info
NCT00030108	Interventional	Phase 1	30	Completed	No info	January 30, 2002	Phase I Trial and Pharmacokinetic Study of BMS-247550 (NSC 710428, Ixabepilone), an Epothilone B Analog, in Pediatric Patients With Refractory Solid Tumors and Leukemias	Nov-01	Mar-10	Apr-10	National Institutes of Health Clinical Center (CC)	Public	National Cancer Institute (NCI)	Public	Maximum tolerated dose and dose-limiting toxicity of ixabepilone [Designatedassafetyissue:Yes] Toxicity spectrum [Designatedassafetyissue:Yes] Plasma pharmacokinetics [Designatedassafetyissue:No] Pharmacodynamics [Designatedassafetyissue:No] Nerve growth factor levels before and after drug administration [Designatedassafetyissue:No]	September 16, 2009	Same as current	-	No	-	-	-	Objective tumor response [Designatedassafetyissue:No] Tubulin polymerization in PBMCs prior to the start of the infusion, just before the end of the infusion, 5 hours after the end of the infusion and before the start of the infusion on day 2 of the ixabepilone on course 1 [Designatedassafetyissue:No]	Same as current
NCT00045006	Interventional	Phase 1	No info	Completed	No info	September 6, 2002	Phase I Clinical Trial of Oral Suberoylanilide Hydroxamic Acid - SAHA (MSK390) in Patients With Advanced Solid Tumors and Hematologic Malignancies	Jul-01	Dec-05		Memorial Sloan-Kettering Cancer Center	Public	National Cancer Institute (NCI)	Public	No info	-	No info	-	No	-	-	-	No info	No info
NCT00060372	Interventional	Phase 1	21	Suspended	No info	May 6, 2003	CTLA-4 Blockade With MDX-010 To Induce Graft - Versus - Malignancy Effects Following Allogeneic Hematopoietic Stem Cell Transplantation	Apr-03	-		University of California, San Diego	Public	National Cancer Institute (NCI)	Public	No info	-	No info	-	No	-	-	-	No info	No info
NCT00089037	Interventional	Phase 1	No info	Completed	No info	August 4, 2004	A Phase I/II Study of Sirolimus in Addition to Tacrolimus and Methotrexate for the Prevention of Acute-Graft-Versus-Host Disease in Patients Undergoing Hematopoietic Stem Cell Transplantation From Unrelated Donors	Jun-03	Apr-05	Apr-05	Fred Hutchinson Cancer Research Center	Public	National Cancer Institute (NCI)	Public	No info	-	No info	-	No	-	-	-	No info	No info
NCT00569283	Interventional	Phase 1	18	Completed	No info	December 6, 2007	Donor Natural Killer Cell Infusion for the Prevention of Relapse or Graft Failure After HLA-Haploidentical Familial Donor Bone Marrow Transplantation-A Phase I Study	May-07	Dec-08		Asan Medical Center	Public	No info	-	Maximum tolerated dose of donor natural killer (NK) cells [Designatedassafetyissue:Yes] Safety [Designatedassafetyissue:Yes] Effectiveness of donor NK cell infusion in preventing tumor relapse and graft failure after HLA-haploidentical familial donor bone marrow transplantation [Designatedassafetyissue:No]	December 25, 2007	Maximum tolerated dose of donor natural killer (NK) cells Safety Effectiveness of donor NK cell infusion in preventing tumor relapse and graft failure after HLA-haploidentical familial donor bone marrow transplantation	December 6, 2007	Yes, same month and year	Yes	No	Cannot determine	No info	No info
NCT00002504	Interventional	Phase 2	No info	Completed	No	November 1, 1999	OUTPATIENT SUBCUTANEOUS IL-2 AND ALPHA INTERFERON IN THE MANAGEMENT OF METASTATIC CANCER	Aug-92	Feb-98	Feb-99	Hoag Memorial Hospital Presbyterian	Public	Cancer Biotherapy Research Group	Public	No info	-	No info	-	No	-	-	-	No info	No info
NCT00002947	Interventional	Phase 1	35	Active, not recruiting	No info	November 1, 1999	A Phase I Study of [111In-DTPA-D-Phe]-Octreotide in Patients With Refractory Malignancies Expressing Somatostatin Receptors	Oct-96			Yale University	Public	National Cancer Institute (NCI)	Public	No info	-	No info	-	No	-	-	-	No info	No info
NCT00002980	Interventional	Phase 1	No info	Completed	No info	November 1, 1999	A Phase I Study of the Biologic and Clinical Effects of 5-AZA-2'Deoxycytidine (DAC) in Patients With Advanced Malignancies	May-97			USC/Norris Comprehensive Cancer Center	Public	National Cancer Institute (NCI)	Public	No info	-	No info	-	No	-	-	-	No info	No info
NCT00003082	Interventional	Phase 1	27	Completed	No info	November 1, 1999	A Phase IA Trial of Combined Murine IgG Monoclonal Anti-Transferrin Receptor Antibodies E2.3 and A27.15 in Cancer Patients	Dec-97	Feb-01	Feb-01	University of Arizona	Public	National Cancer Institute (NCI)	Public	No info	-	No info	-	No	-	-	-	No info	No info
NCT00003331	Interventional	Phase 1	30	Completed	No info	November 1, 1999	A Phase I Study of Low Dose Continuous Infusion Topotecan in Combination With 5-Fluorouracil and Leucovorin for Advanced Malignancies	Jan-98	Nov-01		New York University School of Medicine	Public	National Cancer Institute (NCI)	Public	No info	-	No info	-	No	-	-	-	No info	No info
NCT00003406	Interventional	Phase 1	30	Active, not recruiting	No info	November 1, 1999	A Phase I-II Intensive-Dose Ifosfamide, Carboplatin and Taxotere (IC-T) Combination Chemotherapy Followed by Autologous Stem Cell Rescue for Patients With Refractory Malignancies	Oct-97			Cancer Treatment Centers of America	Public	No info	-	No info	-	No info	-	No	-	-	-	No info	No info
NCT00003657	Interventional	Phase 2	25	Active, not recruiting	No info	November 1, 1999	High Dose Ifosfamide, Carboplatin and Etoposide With Amifostine Chemoprotection	Jul-98			Dana-Farber Cancer Institute	Public	No info	-	No info	-	No info	-	No	-	-	-	No info	No info
NCT00003816	Interventional	Phase 2	No info	Active, not recruiting	Yes	November 1, 1999	Allogeneic Blood or Marrow Transplantation for Hematologic Malignancy and Aplastic Anemia	Oct-98	-		Roswell Park Cancer Institute	Public	No info	-	Activity of allogeneic stem cell transplant [TimeFrame:day 100] [Designatedassafetyissue:No]	February 1, 2011	Activity of bone marrow transplant	April 9, 2007	Yes	Yes	Cannot determine	Cannot determine	Influence of donor histocompatibility on outcome [TimeFrame:Day 100] [Designatedassafetyissue:No]	Influence of donor histocompatibility
NCT00003883	Interventional	Phase 3	578	Completed	No info	November 1, 1999	A Randomized, Comparative Study of Itraconazole Versus Fluconazole for Prevention of Aspergillus Infections in Peripheral Blood Stem Cell and Marrow Transplant Recipients	Oct-98	Jul-02	Jul-02	Fred Hutchinson Cancer Research Center	Public	National Cancer Institute (NCI)	Public	No info	-	No info	-	No	-	-	-	No info	No info
NCT00004036	Interventional	Phase 1	30	Active, not recruiting	No info	December 10, 1999	Phase I Trial of High Dose Chemotherapy Using Amifostine for In-Vivo Protection of GM-CSF Primed Progenitor Cells	Nov-97			The Cleveland Clinic	Public	No info	-	No info	-	No info	-	No	-	-	-	No info	No info
NCT00004230	Interventional	Phase 3	No info	Completed	Yes	January 28, 2000	Phase III Study of Captopril in Patients Undergoing Autologous Bone Marrow/Stem Cell Transplantation	Oct-99	Mar-02	Mar-02	Northwestern University	Public	National Cancer Institute (NCI)	Public	No info	-	No info	-	No	-	-	-	No info	No info
NCT00005805	Interventional	Phase 3	No info	Completed	No info	June 2, 2000	Does Hypericum Reduce Fatigue in Cancer Patients on Chemotherapy? A Randomized, Double-Blind, Placebo-Controlled Clinical Trial	Dec-99			Memorial Sloan-Kettering Cancer Center	Public	National Cancer Institute (NCI)	Public	No info	-	No info	-	No	-	-	-	No info	No info
NCT00079222	Interventional		No info	Active, not recruiting	No info	March 8, 2004	Randomized Trial Of Safety And Tolerability Of Intravenous/Oral Voriconazole Versus Intravenous/Oral Itraconazole For Long-Term Antifungal Prophylaxis In Allogeneic Hematopoietic Stem Cell Transplant Recipients	Jan-04			Jonsson Comprehensive Cancer Center	Public	National Cancer Institute (NCI)	Public	No info	-	No info	-	No	-	-	-	No info	No info
NCT00349024	Interventional		50	Active, not recruiting	No info	July 5, 2006	Efficacy of Gelclair&#8482; in Reducing the Pain of Oral Mucositis in Children and Young People With Cancer (SC 2005 07)	Jul-05	-		Children's Cancer and Leukaemia Group	Public	No info	-	Timing and intensity of oral pain Duration of action of polyvinylpyrrolidone-sodium hyaluronate gel Acceptability, effectiveness, and adherence to regimens including polyvinylpyrrolidone-sodium hyaluronate gel Symptoms, other than pain, considered important to the pediatric population	November 8, 2006	Same as current	-	No	-	-	-	No info	No info
NCT00357500	Interventional	Phase 2	180	Active, not recruiting	No info	July 26, 2006	Anti-Angiogenic Chemotherapy: A Phase II Trial of the Oral 5-Drug Regimen (Thalidomide, Celecoxib, Fenofibrate, Etoposide and Cyclophosphamide) in Patients With Relapsed or Progressive Cancer	Jan-05	-		Dana-Farber Cancer Institute	Public	No info	-	Time to disease progression [Designatedassafetyissue:No]	December 25, 2007	Time to disease progression	November 8, 2006	Yes	Yes	Cannot determine	Cannot determine	Tumor response [Designatedassafetyissue:No] Overall survival [Designatedassafetyissue:No] Progression-free survival [Designatedassafetyissue:No] Toxicity [Designatedassafetyissue:Yes] Different radiographic techniques as markers of response [Designatedassafetyissue:No] Biological markers as markers of response/angiogenesis [Designatedassafetyissue:No]	Tumor response Overall survival Progression-free survival Toxicity Different radiographic techniques as markers of response Biological markers as markers of response/angiogenesis
NCT00423826	Interventional		29	Recruiting	Yes	January 16, 2007	A Pilot Study of Double Cord Blood Stem Cell Transplantation in Patients With Hematologic Malignancies	Jan-07	-		Barbara Ann Karmanos Cancer Institute	Public	National Cancer Institute (NCI)	Public	Engraftment [TimeFrame:60 days post transplantation] [Designatedassafetyissue:No]	October 31, 2011	Engraftment at 60 days post transplantation	January 16, 2007	Yes	Yes	Cannot determine	Cannot determine	Mortality [TimeFrame:Within 100 days post transplantation] [Designatedassafetyissue:No] Rate of graft failure [TimeFrame:Within 23 days] [Designatedassafetyissue:No]	Mortality within 100 days post transplantation Rate of graft failure
NCT00521430	Interventional		30	Completed	No info	August 24, 2007	NON-T-CELL DEPLETED HLA-HAPLOIDENTICAL FAMILIAL DONOR HEMATOPOIETIC CELL TRANSPLANTATION AFTER REDUCED INTENSITY CONDITIONING	Apr-04	May-08		Asan Medical Center	Public	No info	-	Engraftment (neutrophil, platelet, and red blood cells) [Designatedassafetyissue:No] Frequency and kinetics of mixed chimerism as assessed by polymerase chain reaction [Designatedassafetyissue:No] Frequency and severity of regimen-related toxicities [Designatedassafetyissue:Yes] Frequency of acute and chronic graft-versus-host disease [Designatedassafetyissue:No] Immune reconstitution [Designated…	December 25, 2007	Engraftment (neutrophil, platelet, and red blood cells) Frequency and kinetics of mixed chimerism as assessed by polymerase chain reaction Frequency and severity of regimen-related toxicities Frequency of acute and chronic graft-versus-host disease Immune reconstitution	August 24, 2007	Yes, same year	Yes	No	Cannot determine	Tumor response rate [Designatedassafetyissue:No] Duration of tumor response [Designatedassafetyissue:No] Survival [Designatedassafetyissue:No]	Tumor response rate Duration of tumor response Survival
NCT00787761	Interventional	Phase 2	No info	Completed	No	November 7, 2008	Pre-administration of Rabbit Antithymocyte Globulin to Optimize Donor T-Cell Engraftment Following Reduced Intensity Allogeneic Peripheral Blood Progenitor Cell Transplantation From Matched-Related Donors	Apr-07	Jul-10	May-12	Northside Hospital, Inc.	Public	Blood and Marrow Transplant Group of Georgia	Public	Achievement of &gt 90% (Full) Donor Chimerism in the T-cell Lineage as Measured by PCR at Day 30 Post-transplantation [TimeFrame:Day 30] [Designatedassafetyissue:No]	August 29, 2012	Achievement of &gt 90% (full) donor chimerism in the T-cell lineage as measured by PCR at day 30 post-transplantation [Designatedassafetyissue:No]	November 7, 2008	Yes	Yes	Yes	Yes	T-cell and Myeloid Chimerism at Days 90 Post-transplantation (&gt90% Chimerism) [TimeFrame:Day 90] [Designatedassafetyissue:No] T-cell and Myeloid Chimerism at Days 180 Post-transplantation (&gt90%) [TimeFrame:180 days] [Designatedassafetyissue:No] Number of Patients Who Experience Severe (Grade 3 or 4) Acute Graft-versus-host Disease [TimeFrame:Day 100] [Designatedassafetyissue:Yes] Number of Pa…	T-cell and myeloid chimerism at days 90 and 180 post-transplantation [Designatedassafetyissue:No] Rate of severe (grade 3 or 4) acute graft-versus-host disease [Designatedassafetyissue:Yes] Treatment-related mortality at day 180 post-transplantation [Designatedassafetyissue:Yes] Rate of opportunistic infections within the first 100 days post-transplantation [Designatedassafetyissue:No] Response r…
NCT00002673	Interventional	Phase 2	30	Completed	No info	November 1, 1999	A PHASE II STUDY OF CELLULAR ADOPTIVE IMMUNOTHERAPY AS PROPHYLAXIS FOR CYTOMEGALOVIRUS DISEASE AFTER ALLOGENEIC BONE MARROW TRANSPLANTATION	Jun-95		Feb-02	Fred Hutchinson Cancer Research Center	Public	No info	-	No info	-	No info	-	No	-	-	-	No info	No info
NCT00003395	Interventional	Phase 1	No info	Completed	No info	November 1, 1999	Dose-Ranging Study of Arsenic Trioxide in Advanced Hematologic Cancers	Apr-98			Memorial Sloan-Kettering Cancer Center	Public	National Cancer Institute (NCI)	Public	No info	-	No info	-	No	-	-	-	No info	No info
NCT00003451	Interventional	Phase 1	40	Active, not recruiting	No info	November 1, 1999	Phase I Trial of Interleukin-12 Followed by Interferon-Alpha	Aug-98			Ohio State University Comprehensive Cancer Center	Public	National Cancer Institute (NCI)	Public	No info	-	No info	-	No	-	-	-	No info	No info
NCT00008164	Interventional	Phase 2	30	Active, not recruiting	No info	January 6, 2001	Transplantation Using Umbilical Cord And Placental Blood	Jan-97			Herbert Irving Comprehensive Cancer Center	Public	National Cancer Institute (NCI)	Public	Response rate [Designatedassafetyissue:No] Toxicity [Designatedassafetyissue:Yes] Survival [Designatedassafetyissue:No] Incidence of graft-versus-host disease [Designatedassafetyissue:No]	December 25, 2007	Response rate Toxicity Survival Incidence of graft-versus-host disease	March 27, 2007	Yes, same year	Yes	Cannot determine	Cannot determine	No info	No info
NCT00049465	Interventional		No info	Completed	No info	November 12, 2002	Multi-Site Randomized Clinical Trial Comparing Standard Recovery Preparation to Extended Recovery Preparation to Enhance Long Term Function After Marrow or Stem Cell Transplant	Aug-98	Feb-05		Fred Hutchinson Cancer Research Center	Public	National Cancer Institute (NCI)	Public	No info	-	No info	-	No	-	-	-	No info	No info
NCT00049504	Interventional	Phase 2	50	Active, not recruiting	No	November 12, 2002	Nonmyeloablative Hematopoietic Stem Cell Transplantation for Patients With High-Risk Hematologic Malignancies Using Related, HLA-Haploidentical Donors: A Phase II Trial of Combined Immunosuppression Before and After Transplantation	Jan-02	Mar-11		Fred Hutchinson Cancer Research Center/University of Washington Cancer Consortium	Public	National Cancer Institute (NCI)	Public	Donor engraftment (chimerism) [TimeFrame:At day +84] [Designatedassafetyissue:No] Rate of grades III-IV acute GVHD [TimeFrame:At day +200] [Designatedassafetyissue:No] Non-relapse-related mortality [TimeFrame:At day +200] [Designatedassafetyissue:No]	July 12, 2012	Safety	November 8, 2006	Yes	Yes	Yes	Cannot determine	Reconstitution of lymphocytes subsets in peripheral blood [TimeFrame:At day +84] [Designatedassafetyissue:No] Change in absolute counts of B-cells (CD19+ ), T-cell subsets (determined by differential expression of CD4, CD8 or CD45 isoforms on CD3+ cells) and NK cells (CD16+/CD56+ ) in peripheral blood [TimeFrame:Days -6 and +84] [Designatedassafetyissue:No]	Same as current
NCT00423254	Interventional	Phase 1	No info	Completed	No	January 12, 2007	A Phase I Multicenter, Open Label, Clinical Trial of Immune Response, Safety and Tolerability of DNA Vector pPRA-PSM With Synthetic Peptides E-PRA and E-PSM in Subjects With Advance Solid Malignancies	Feb-07	Sep-09	Nov-09	Mannkind Corporation	Pharma	No info	-	To determine the immunologic response to the treatment with MKC1106-PP regimen and 2) to determine the safety and adverse event profile of MKC1106-PP [TimeFrame:Every 6 Weeks] [Designatedassafetyissue:No]	July 23, 2009	Determine immunologic response to the treatment with MKC1106-PP regimen Determine safety and adverse event profile of MKC1106-PP	January 12, 2007	Yes	Yes	No	No	to determine the blood plasmid levels by PCR analysis [TimeFrame:Every 6 Weeks] [Designatedassafetyissue:No] measure cytokine levels [TimeFrame:Every 6 Weeks] [Designatedassafetyissue:No] to describe any objective tumor responses to the treatment with MKC1106-PP [TimeFrame:Every 6 Weeks] [Designatedassafetyissue:No]	Determine blood plasmid levels by PCR analysis Measure cytokine levels Describe any objective tumor responses to the treatment with MKC1106-PP
NCT00002485	Interventional		No info	Completed	No info	November 1, 1999	BARRIERS TO PATIENT ENROLLMENT ONTO FRONTLINE THERAPEUTIC CLINICAL TRIALS AND DEVELOPMENT OF INTERVENTION STRATEGIES TO INCREASE THE PROPORTION OF ENROLLMENT	Feb-92			Pediatric Oncology Group	Public	National Cancer Institute (NCI)	Public	No info	-	No info	-	No	-	-	-	No info	No info
NCT00003538	Interventional		No info	Completed	No info	November 1, 1999	Stem Cell Augmented, Elutriated Grafts for Allogeneic Bone Marrow Transplantation	Mar-97			Sidney Kimmel Comprehensive Cancer Center	Public	National Cancer Institute (NCI)	Public	No info	-	No info	-	No	-	-	-	No info	No info
NCT00019513	Interventional	Phase 1	108	Completed	No info	July 11, 2001	A Phase I Study of Weekly Gemcitabine in Combination With Infusional 5-Fluorouracil and Oral Calcium Leucovorin in Adult Cancer Patients	Aug-98		Jun-04	National Institutes of Health Clinical Center (CC)	Public	National Cancer Institute (NCI)	Public	No info	-	No info	-	No	-	-	-	No info	No info
NCT00118352	Interventional	Phase 2	100	Active, not recruiting	Yes	July 8, 2005	Campath (Alemtuzumab) Dose Escalation, Low-Dose TBI and Fludarabine Followed by HLA Class II Mismatched Donor Stem Cell Transplantation for Patients With Hematologic Malignancies: a Multicenter Trial	Mar-05	Jul-10		Fred Hutchinson Cancer Research Center/University of Washington Cancer Consortium	Public	National Cancer Institute (NCI)	Public	Dose of alemtuzumab that allows an incidence of grade III-IV acute GVHD less than 40% [TimeFrame:Day +100] [Designatedassafetyissue:Yes]	January 19, 2011	Incidence of grade III-IV graft-vs-host disease (GVHD) &lt 40%	November 8, 2006	Yes	Yes	Yes	Cannot determine	Graft rejection [TimeFrame:Day 84] [Designatedassafetyissue:No] Number of days of steroids &gt 1 mg/kg required in each patient [TimeFrame:Up to 5 years] [Designatedassafetyissue:No] Non-relapse mortality [TimeFrame:Day +100] [Designatedassafetyissue:Yes] Infection [TimeFrame:Up to 5 years] [Designatedassafetyissue:No] Immune reconstitution [TimeFrame:Days 32, 60, 88, and 180 and at 1 year post-t…	Incidence of graft rejection Number of days of steroids &#8805 1 mg/kg Incidence of nonrelapse mortality Risk or incidence of infections Immune reconstitution Risk for disease progression and relapse
NCT00634608	Interventional		400	Completed	No	February 22, 2008	Integrating Targeted MedlinePlus Health Prescriptions Into Clinic Practice Workflow	Feb-08	Mar-09	Mar-09	University of Missouri-Columbia	Public	National Library of Medicine (NLM)	Public	health information experiences of the patient [TimeFrame:approximately one week following clinic appointment] [Designatedassafetyissue:No]	March 5, 2008	Same as current	-	No	-	-	-	clinician feedback on the health information prescription process [TimeFrame:midpoint and conclusion of the study] [Designatedassafetyissue:No]	Same as current
NCT01527045	Interventional	Phase 2	100	Not yet recruiting	Yes	January 31, 2012	Donor Statin Treatment for Prevention of Severe Acute GVHD After Nonmyeloablative Hematopoietic Cell Transplantation	Jul-12	-		Fred Hutchinson Cancer Research Center/University of Washington Cancer Consortium	Public	National Cancer Institute (NCI);;National Heart, Lung, and Blood Institute (NHLBI)	Public	Proportion of patients who develop grade 3-4 acute GVHD after transplant [TimeFrame:Baseline to day 100] [Designatedassafetyissue:No]	February 2, 2012	Same as current	-	No	-	-	-	Grades II-IV acute GVHD [TimeFrame:Baseline to day 100] [Designatedassafetyissue:No] Proportion of patients requiring secondary systemic immunosuppressive therapy [TimeFrame:Up to 3 years] [Designatedassafetyissue:No] Chronic extensive GVHD [TimeFrame:Baseline to day 100] [Designatedassafetyissue:No] Recurrent or progressive malignancy [TimeFrame:Up to 3 years] [Designatedassafetyissue:No] Non-re…	Grades II-IV acute GVHD [TimeFrame:Baseline to day 100] [Designatedassafetyissue:No] Proportion of patients requiring secondary systemic immunosuppressive therapy [TimeFrame:Up to 3 years] [Designatedassafetyissue:No] Chronic extensive GVHD [TimeFrame:Baseline to day 100] [Designatedassafetyissue:No] Recurrent or progressive malignancy [TimeFrame:Up to 3 years] [Designatedassafetyissue:No] Non-re…
NCT00004157	Interventional	Phase 2	No info	Completed	No info	December 10, 1999	Combination of Interleukin 11 (Neumega) With G-CSF to Mobilize Autologous Peripheral Blood Stem Cells (PBSC)	Aug-00	Apr-02	Apr-02	Fred Hutchinson Cancer Research Center	Public	National Cancer Institute (NCI)	Public	No info	-	No info	-	No	-	-	-	No info	No info
NCT00004241	Interventional	Phase 1	No info	Completed	No info	January 28, 2000	A Phase I Trial of Weekly 17-Allylamino-17 Demethoxygeldanamycin	Dec-99			University of Pittsburgh	Public	National Cancer Institute (NCI)	Public	No info	-	No info	-	No	-	-	-	No info	No info
NCT00245037	Interventional	Phase 1	200	Recruiting	Yes	October 25, 2005	A Phase I/II Non-Myeloablative Allogeneic Hematopoietic Stem Cell Transplant for the Treatment of Patients With Hematologic Malignancies Using Busulfan, Fludarabine and Total Body Irradiation	Jun-05	-		OHSU Knight Cancer Institute	Public	National Cancer Institute (NCI)	Public	Safety [TimeFrame:5 years] [Designatedassafetyissue:Yes] Non-relapse mortality [TimeFrame:5 years] [Designatedassafetyissue:No]	January 21, 2011	Safety Nonrelapse mortality at 1 year	June 4, 2007	Yes	Yes	Cannot determine	Cannot determine	No info	No info
NCT00281879	Interventional	Phase 2	No info	Terminated	Yes	January 24, 2006	Transplantation of Unrelated Donor Hematopoietic Stem Cells for the Treatment of Hematological Malignancies	Feb-06	Feb-08	Mar-08	OHSU Knight Cancer Institute	Public	National Cancer Institute (NCI)	Public	Number of Participants With Disease Free Survival (DFS). [TimeFrame:Duration of the study Up to 2 years] [Designatedassafetyissue:No]	July 2, 2012	Determine the effectiveness of unrelated donor allogeneic hematopoietic stem cells for transplantation after conditioning for the treatment of high-risk hematopoietic malignancies. [TimeFrame:Duration of the study] [Designatedassafetyissue:No]	July 19, 2011	Yes	Yes	Yes	Yes	No info	No info
NCT00716911	Interventional		100	Completed	Yes	July 15, 2008	CMV Specific Cellular Immunity in Recipients of Allogeneic Bone Marrow Transplantation: Association of CMV-Specific HLA-Peptide Tetramer Binding With Cytotoxic T-Cell Function, CMV Infection and Other Clinical Events	Jan-00	Jul-07		City of Hope Medical Center	Public	National Cancer Institute (NCI);;National Institute of Allergy and Infectious Disease (NIAID)	Public	Quantitative determination of HLA-peptide tetramer-binding assay (TBA) pp65 on days 40 and 90 after stem cell transplantation, with and without in vitro stimulation [Designatedassafetyissue:No] Comparison of quantitative determination of TBApp65 with concomitant determination of in vitro CMV-specific cytotoxic T-lymphocyte function on days 40 and 90 after stem cell transplantation [Designatedassa…	July 15, 2008	Same as current	-	No	-	-	-	Correlation of TBApp65 results with clinical events, including acute graft-versus-host-disease (GVHD), chronic GVHD, ganciclovir exposure, and survival	Same as current
NCT00968630	Interventional	Phase 2	30	Recruiting	Yes	August 28, 2009	Human Immunodeficiency Virus (HIV)-Specific Immune Reconstitution After Hematopoietic Cell Transplant for Treatment of Hematologic Malignancy in Patients Infected With HIV	Dec-09	-		Fred Hutchinson Cancer Research Center/University of Washington Cancer Consortium	Public	National Cancer Institute (NCI)	Public	Quantification of HIV-1-specific immune response [TimeFrame:One year] [Designatedassafetyissue:No] Quantification of latent HIV reservoir [TimeFrame:One year] [Designatedassafetyissue:No]	September 7, 2011	Quantification of HIV-1-specific immune response [TimeFrame:One year] [Designatedassafetyissue:No] Quantification of latent HIV reservoir [TimeFrame:One year] [Designatedassafetyissue:No]	August 28, 2009	No	-	-	-	Number of participants who die from HIV-associated mortality [TimeFrame:One year] [Designatedassafetyissue:Yes] Number of participants who receive continuous as opposed to disrupted HAART [TimeFrame:One year] [Designatedassafetyissue:Yes] Number of patients who have undetectable viral load after HCT [TimeFrame:One year] [Designatedassafetyissue:No]	HIV-associated mortality [TimeFrame:One year] [Designatedassafetyissue:Yes] Feasibility of continuous HAART after conditioning [TimeFrame:Number of days off HAART] [Designatedassafetyissue:Yes] Feasibility of controlling HIV-1 replication post-HCT [TimeFrame:Number of days without evidence of HIV-1 mRNA (viral load)] [Designatedassafetyissue:Yes]
NCT00004239	Interventional	Phase 1	No info	Terminated	No	January 28, 2000	A Phase I Study of Compound 506U78 (NSC #686673) in Patients With Hematologic Malignancies and Renal or Hepatic Impairment	Dec-99			Cancer and Leukemia Group B	Public	National Cancer Institute (NCI)	Public	Maximum tolerated dose [TimeFrame:each tx cycle] [Designatedassafetyissue:Yes]	April 1, 2011	Same as current	-	No	-	-	-	No info	No info
NCT00101270	Interventional	Phase 1	No info	Completed	No info	January 7, 2005	A Phase I Study Of Oxaliplatin (NSC # 266046, IND # 57004) And Irinotecan In Pediatric Patients With Refractory Solid Tumors And Lymphomas	Mar-05			Children's Oncology Group	Public	National Cancer Institute (NCI)	Public	No info	-	No info	-	No	-	-	-	No info	No info
NCT00105001	Interventional	Phase 2	210	Active, not recruiting	Yes	March 3, 2005	A Randomized Phase II Study to Determine the Most Promising Postgrafting Immunosuppression for Prevention of Acute GVHD After Unrelated Donor G-CSF Mobilized Peripheral Blood Mononuclear Cell (G-PBMC) Transplantation Using Nonmyeloablative Conditioning for Patients With Hematologic Malignancies A Multi-Center Trial	Nov-04	May-11		Fred Hutchinson Cancer Research Center/University of Washington Cancer Consortium	Public	National Cancer Institute (NCI);;National Heart, Lung, and Blood Institute (NHLBI)	Public	Number of patients with reduction of acute grade II-IV GHVD to less than 40 percent [TimeFrame:Day 200] [Designatedassafetyissue:Yes]	October 7, 2011	Reduce incidence of acute graft-vs-host disease (GVHD) to &lt 40%	November 8, 2006	Yes	Yes	Yes	Cannot determine	Number of patients with reduction in non-relapse mortality from GVHD and infections to less than 15 percent [TimeFrame:Day 200] [Designatedassafetyissue:No] Number of patients utilizing high-dose corticosteroids (as a surrogate marker for reduction of acute GVHD) [TimeFrame:Day 200] [Designatedassafetyissue:No] Comparison of overall and progression-free survivals to those of patients on previous …	Reduce nonrelapse mortality from infections and GVHD before 200 days post-transplant Reduce utilization of high-dose corticosteroids Compare survival and progression-free survival
NCT00365287	Interventional	Phase 1	No info	Completed	Yes	August 16, 2006	Transplantation of Umbilical Cord Blood From Unrelated Donors in Patients With Hematological Diseases Using a Non-Myeloablative Preparative Regimen	Jun-00	Dec-05	Dec-05	Masonic Cancer Center, University of Minnesota	Public	National Cancer Institute (NCI)	Public	Safety as assessed by a non-relapse mortality &lt 30% within day 100 [Designatedassafetyissue:Yes]	December 25, 2007	Safety as assessed by a non-relapse mortality &lt 30% within day 100	February 20, 2007	Yes, same year	Yes	Yes	Yes	Hematopoietic recovery and the degree of chimerism at days 21, 60, 100, 180, and 360 after study completion [Designatedassafetyissue:No]	Hematopoietic recovery and the degree of chimerism at days 21, 60, 100, 180, and 360 after study completion
NCT00536601	Interventional	Phase 2	No info	Active, not recruiting	Yes	September 27, 2007	Autologous Blood and Marrow Transplantation for Hematologic Malignancies and Selected Solid Tumors	Jun-06	-		Roswell Park Cancer Institute	Public	No info	-	Progression-free survival [TimeFrame:5 years] [Designatedassafetyissue:No] Efficacy [TimeFrame:5 years] [Designatedassafetyissue:No] Toxicity [TimeFrame:5 years] [Designatedassafetyissue:Yes] Response rates [TimeFrame:5 years] [Designatedassafetyissue:No] Overall survival [TimeFrame:10 years] [Designatedassafetyissue:No] Impact of prognostic significance of disease-specific standard-, intermediat…	August 31, 2010	Progression-free survival Efficacy Toxicity Response rates Overall survival Impact of prognostic significance of disease-specific standard-, intermediate-, and high-risk groups on prediction of relapse risk post-transplantation	September 27, 2007	Yes	Yes	Cannot determine	Cannot determine	No info	No info
NCT00719849	Interventional	Phase 2	No info	Terminated	No	July 19, 2008	Transplantation of Unrelated Donor Umbilical Cord Blood in Patients With Hematological Malignancies Using a Non-Myeloablative Preparative Regimen	Nov-05	Nov-08	Dec-09	Fred Hutchinson Cancer Research Center	Public	National Cancer Institute (NCI)	Public	Probability of survival at 1 year [TimeFrame:1 year] [Designatedassafetyissue:No]	September 7, 2010	Probability of survival at 1 year [Designatedassafetyissue:No]	July 19, 2008	Yes	Yes	Yes	Yes	Probability of survival at 2 years [TimeFrame:2 years] [Designatedassafetyissue:No] Incidence of non-relapse mortality at 6 months [TimeFrame:6 months] [Designatedassafetyissue:No] Chimerism at days 7, 14, 21, 28, 56, and 80, at 6 months, and at 1 and 2 years [TimeFrame:7 days, 14 days, 21 days, 28 days, 56 days, and 80 days, 6 months, 1 and 2 years. All time points are measured post-transplant.]…	Probability of survival at 2 years [Designatedassafetyissue:No] Incidence of non-relapse mortality at 6 months [Designatedassafetyissue:No] Chimerism at days 7, 14, 21, 28, 56, and 80, at 6 months, and at 1 and 2 years [Designatedassafetyissue:No] Incidence of neutrophil engraftment at day 42 [Designatedassafetyissue:No] Incidence of platelet engraftment at 6 months [Designatedassafetyissue:No] I…
NCT01372228	Interventional	Phase 1	30	Active, not recruiting	Yes	June 10, 2011	Phase I/II Pilot Study of Mixed Chimerism to Treat Inherited Metabolic Disorders	Apr-11	-	-	University of Louisville	Public	Duke University	Public	Production of missing enzyme at levels greater than or equal to 10% of normal [TimeFrame:Day 180 post transplant to three years] [Designatedassafetyissue:No]	August 16, 2011	Production of missing enzyme at levels greater than or equal to 10% of normal [TimeFrame:At day 180 post transplant in 90% of patients] [Designatedassafetyissue:Yes]	June 10, 2011	Yes, same year	Yes	Cannot determine	Cannot determine	Enriched Hematopoetic Stem Cell Engraftment [TimeFrame:One month to three years] [Designatedassafetyissue:No]	Occurrence of graft-versus-host disease (GVHD) [TimeFrame:One month to three years] [Designatedassafetyissue:Yes]
NCT00003103	Interventional	Phase 1	57	Completed	No info	November 1, 1999	A Phase I/IIA Dose-Escalating Trial of BCL-2 Antisense (G3139) Treatment for Patients With Androgen-Independent Prostate Cancer or Other Advanced Solid Tumor Malignancies	Aug-97	Aug-02		Memorial Sloan-Kettering Cancer Center	Public	No info	-	No info	-	No info	-	No	-	-	-	No info	No info
NCT00003425	Interventional	Phase 1	25	Active, not recruiting	No info	November 1, 1999	Phase I/II Study of Escalating Dose Melphalan With Autologous Pluripotent Hematopoietic Stem Cell Support and Amifostine Cytoprotection in Cancer Patients	Dec-97			Lucille P. Markey Cancer Center at University of Kentucky	Public	No info	-	No info	-	No info	-	No	-	-	-	No info	No info
NCT00005634	Interventional	Phase 1	No info	Completed	No info	May 2, 2000	Phase I Clinical and Pharmacological Study of Suberoylanilide Hydroxamic Acid- SAHA (MSK390) in Patients With Advanced Solid Tumors	Jan-00	Oct-02		Memorial Sloan-Kettering Cancer Center	Public	National Cancer Institute (NCI)	Public	No info	-	No info	-	No	-	-	-	No info	No info
NCT00005799	Interventional		90	Active, not recruiting	No	June 2, 2000	Low-Dose TBI and Fludarabine Followed by Unrelated Donor Stem Cell Transplantation for Patients With Hematologic Malignancies and Renal Cell Carcinoma - A Multi-Center Trial.	Nov-99	Jul-02		Fred Hutchinson Cancer Research Center/University of Washington Cancer Consortium	Public	National Cancer Institute (NCI);;National Heart, Lung, and Blood Institute (NHLBI)	Public	Establishment of an allograft as defined by stable mixed chimerism or full donor chimerism [TimeFrame:At day 56] [Designatedassafetyissue:No]	June 7, 2012	Same as current	-	No	-	-	-	Disease-free survival [TimeFrame:Up to 200 days] [Designatedassafetyissue:No] Relapse [TimeFrame:Assessed up to 5 years] [Designatedassafetyissue:No] Disease-related mortality [TimeFrame:Before day 200] [Designatedassafetyissue:Yes] Response of malignancy to DLI [TimeFrame:Assessed up to 5 years] [Designatedassafetyissue:No] Incidence of myelosuppression [TimeFrame:Greater than 2 days after initi…	Same as current
NCT00066248	Interventional	Phase 2	70	Completed	No info	August 6, 2003	The Effect of Cyproheptadine Hydrochloride (Periactin) and Megestrol Acetate (Megace) on Weight in Children With Cancer/Treatment Related Cachexia	Jun-03	Dec-07		H. Lee Moffitt Cancer Center and Research Institute	Public	National Cancer Institute (NCI)	Public	Efficacy of study agents as measured by changes in weight at baseline, and 4 weeks after the beginning of study treatment	November 8, 2006	Same as current	-	No	-	-	-	Effect of study agents on protein and fat levels as measured by pre-albumin and lipid profile at baseline, and 4 weeks after the beginning of study treatment	Same as current
NCT00068523	Interventional		No info	Completed	Yes	September 10, 2003	Immunomodulation by Ultraviolet B-Irradiation (UVB) to Facilitate Allogeneic Stem Cell Transplantation for Treatment of Hematologic Malignancies	Jun-03	Mar-04		Case Comprehensive Cancer Center	Public	National Cancer Institute (NCI)	Public	Study the effectiveness of combining ultraviolet-B light therapy with allogeneic stem cell transplantation in treating patients who have hematologic malignancies. [TimeFrame:Patients are followed at least monthly for 3 months and then at 6, 12, 18, and 24 months.] [Designatedassafetyissue:No]	February 19, 2010	Same as current	-	No	-	-	-	No info	No info
NCT00436735	Interventional	Phase 1	45	Active, not recruiting	No info	February 15, 2007	A Phase I Trial of Nelfinavir (Viracept&#174;) in Adults With Solid Tumors	Sep-06			National Cancer Institute (NCI)	Public	No info	-	Safety and toxicity [Designatedassafetyissue:Yes] Maximum tolerated dose [Designatedassafetyissue:Yes]	December 25, 2007	Safety and toxicity Maximum tolerated dose	February 15, 2007	Yes, same year	Yes	Cannot determine	Cannot determine	Pharmacokinetics [Designatedassafetyissue:No] Correlation of CYP3A4 activity with nelfinavir mesylate levels [Designatedassafetyissue:No] Clinical efficacy [Designatedassafetyissue:No] Biological and clinical effects of nelfinavir mesylate at the cellular and molecular level [Designatedassafetyissue:No]	Pharmacokinetics Correlation of CYP3A4 activity with nelfinavir mesylate levels Evidence of clinical efficacy Biological and clinical effects at the cellular and molecular level
NCT00448357	Interventional	Phase 1	No info	Active, not recruiting	Yes	March 14, 2007	Allogeneic Hematopoietic Cell Transplantation for Patients With Hematologic Disorders Who Are Undergoing Dose-Adjusted Treatment With A Maximally Intensive Busulfex-Based Therapeutic Regimen	Oct-05	Aug-11	-	UNC Lineberger Comprehensive Cancer Center	Public	National Cancer Institute (NCI)	Public	One-year disease-free survival (DFS) rate at the maximum tolerated dose identified during phase I of the trial (target AUC 6912) [TimeFrame:One year post-transplant] [Designatedassafetyissue:No]	July 29, 2010	Maximum tolerated dose of busulfan	June 13, 2007	Yes	Yes	No	Cannot determine	Overall and disease-free survival [TimeFrame:Five years post-transplant] [Designatedassafetyissue:No] Dose-limiting toxicities of busulfan [TimeFrame:6 weeks post-transplant] [Designatedassafetyissue:Yes] Capacity of test dosing of busulfan that would result in the desired area under the curve concentration exposure of patients receiving a full-dose busulfan regimen [TimeFrame:Day -15 to Day -11]…	Overall and disease-free survival Dose limiting toxicities of busulfan Assess the capacity of test dosing of busulfan to result in the desired area under concentration curve exposure of patients receiving a full-dose busulfan regimen Incidence of graft-vs-host disease and DNA chimerism in patients between 1 month and 2 years post transplantation
NCT00474994	Interventional	Phase 2	102	Completed	No info	May 16, 2007	A Multicenter Phase II Study of Continuous Dosing of Sunitinib (Sutent&#174;, SU11248) in Non-GIST Sarcomas	Apr-07	Nov-08		Memorial Sloan-Kettering Cancer Center	Public	National Cancer Institute (NCI)	Public	Response rate (complete response [CR] and partial response [PR]) as assessed by RECIST criteria [Designatedassafetyissue:No]	December 25, 2007	Response rate (complete response [CR] and partial response [PR]) as assessed by RECIST	May 16, 2007	Yes, same year	Yes	No	Cannot determine	Progression-free survival rate (CR, PR, and stable disease) as assessed at 16 and 24 weeks [Designatedassafetyissue:No] Overall survival [Designatedassafetyissue:No] Correlation of clinical response with changes in soluble angiogenesis mediator levels as assessed at baseline and at 2 weeks (for patients enrolled at the Memorial Sloan-Kettering Cancer Center) [Designatedassafetyissue:No] Tumor max…	Progression-free survival rate (CR, PR, and stable disease) as assessed at 16 and 24 weeks Overall survival Correlation of clinical response with changes in soluble angiogenesis mediator levels as assessed at baseline and at 2 weeks (for patients enrolled at the Memorial Sloan-Kettering Cancer Center) Tumor maximum standardized uptake value as assessed by fludeoxyglucose F 18-PET scan at baseline…
NCT00581815	Interventional		900	Recruiting	No info	December 20, 2007	Spectroscopy With Surface Coils and Decoupling	Feb-97	-	-	Memorial Sloan-Kettering Cancer Center	Public	Columbia University;;University of Pennsylvania;;St. George's Hospital, London;;Royal Marsden NHS Foundation Trust;;University Medical Center Nijmegen;;Weill Medical College of Cornell University	Public	To obtain high resolution spectra from tumors using surface coils to improve sensitivity. [TimeFrame:2 years] [Designatedassafetyissue:No]	December 21, 2007	Same as current	-	No	-	-	-	In some of these studies, to enhance our spectral resolution and obtain additional metabolic information, we propose to use decoupling, which will increase both signal quality (the signal to noise ratio) and spectral resolution. [TimeFrame:2 years] [Designatedassafetyissue:No]	Same as current
NCT00602693	Interventional	Phase 1	39	Suspended	Yes	January 10, 2008	Phase I Study of Infusion of Umbilical Cord Blood (UCB) Derived CD25+CD4+ T-Regulatory (Treg) Cells After Nonmyeloablative Cord Blood Transplantation	Jul-07	-	-	Masonic Cancer Center, University of Minnesota	Public	No info	-	Maximum tolerated dose [TimeFrame:48 Hours] [Designatedassafetyissue:Yes]	May 10, 2012	Maximum tolerated dose [Designatedassafetyissue:Yes] Dose-limiting toxicity of the infusion of umbilical cord blood (UCB)-derived T-regulatory (Treg) cells [Designatedassafetyissue:Yes]	January 18, 2008	Yes	Yes	Cannot determine	Cannot determine	Number of patients with detectable Treg cells [TimeFrame:Days 0, +1, +3, +7, and +14 after Treg cell infusion] [Designatedassafetyissue:No] Number of Patients with grade II-IV and grade III-IV acute graft versus host disease (GVHD) [TimeFrame:Day 100] [Designatedassafetyissue:No] Number of patients with sustained donor engraftment [TimeFrame:Day 100] [Designatedassafetyissue:No] Number of patient…	Proportion of patients with detectable Treg cells by PCR and flow cytometry on days 0, +1, +2, +3, +6, and +13 after Treg cell infusion [Designatedassafetyissue:No] Probability of grade II-IV and grade III-IV acute GVHD [Designatedassafetyissue:No] Probability of patients with sustained donor engraftment [Designatedassafetyissue:No] Proportion of patients with sustained donor engraftment double c…
NCT00806767	Interventional	Phase 2	82	Completed	No info	December 10, 2008	Phase II Study of Allogeneic Transplant of Hematopoietic Stem Cells From a Compatible Family Donor in the Treatment of Patients Over 55 Years With Hematological Malignancies	Mar-07	May-11		Institut Paoli-Calmettes	Public	No info	-	Allogeneic hematopoietic stem cell transplant-related mortality [Designatedassafetyissue:Yes]	December 10, 2008	Same as current	-	No	-	-	-	No info	No info
NCT00006225	Interventional	Phase 1	No info	Completed	No info	September 11, 2000	Ex Vivo Expanded Megakaryocytes for Supportive Care of Breast Cancer Patients: A Phase I/II Study	Nov-99	Jan-04	Jan-04	Northwestern University	Public	No info	-	No info	-	No info	-	No	-	-	-	No info	No info
NCT00084695	Interventional	Phase 2	25	Recruiting	No info	June 10, 2004	The Use Of Umbilical Cord Blood As A Source Of Hematopoietic Stem Cells	Sep-03	-		Milton S. Hershey Medical Center	Public	No info	-	Impact of the use of umbilical cord blood as a source of hematopoietic stem cells [Designatedassafetyissue:No] Comparison of the incidence of graft-vs-host disease with historical data [Designatedassafetyissue:No] Comparison of the incidence of engraftment with historical data [Designatedassafetyissue:No]	December 25, 2007	Impact of the use of umbilical cord blood as a source of hematopoietic stem cells Comparison of the incidence of graft-vs-host disease with historical data Comparison of the incidence of engraftment with historical data	July 17, 2007	Yes, same year	Yes	Cannot determine	Cannot determine	No info	No info
NCT00176904	Interventional	Phase 2	No info	Completed	No	September 12, 2005	Treatment of Lysosomal and Peroxisomal Inborn Errors of Metabolism by Bone Marrow Transplantation	Jan-95	Jun-10	Jun-10	Masonic Cancer Center, University of Minnesota	Public	No info	-	Overall Survival [TimeFrame:100 Days, 1 Year and 3 Years] [Designatedassafetyissue:No]	May 17, 2011	We will evaluate whether patients treated by bone marrow, peripheral blood, or umbilical cord blood transplantation after March of 2001 have equivalent or better outcome than historical controls with BMT for these patients over the last 5 years.	September 12, 2005	Yes	Yes	Yes	Yes	Overall Donor Engraftment [TimeFrame:Day 100] [Designatedassafetyissue:No] Number of Patients With Grade II-IV Acute Graft-Versus-Host Disease [TimeFrame:Day 100] [Designatedassafetyissue:Yes] Number of Patients With Grade III-IV Acute Graft-Versus-Host Disease [TimeFrame:Day 100] [Designatedassafetyissue:Yes] Number of Patients With Chronic Graft-Versus-Host Disease [TimeFrame:1 Year Post Transp…	estimate survival at 100 days, 1 year and 3 years. estimate change in neuropsychometric function at 6 months, 1 year, 2 years and 3 years. estimate the toxicity of hematopoietic cell transplant therapy: estimate the rate of hematological donor cell engraftment. estimate the incidence of graft-versus-host disease (GVHD).
NCT00638898	Interventional		25	Recruiting	Yes	March 18, 2008	Pilot Study of High-Dose Chemotherapy With Busulfan, Melphalan, and Topotecan Followed by Autologous Hematopoietic Stem Cell Transplant in Advanced Stage and Recurrent Tumors	Dec-06	-		City of Hope Medical Center	Public	No info	-	Treatment feasibility in terms of investigational agent-related adverse events of a novel treatment combination followed by peripheral blood stem cell rescue [TimeFrame:Day 100 post stem cell rescue] [Designatedassafetyissue:Yes]	July 13, 2010	Treatment feasibility in terms of investigational agent related adverse events of a novel treatment combination followed by peripheral blood stem cell rescue [Designatedassafetyissue:Yes]	March 18, 2008	Yes	Yes	Cannot determine	Cannot determine	Overall survival [TimeFrame:1 year post stem cell rescue] [Designatedassafetyissue:No] Disease-free survival [TimeFrame:1 year post stem cell rescue] [Designatedassafetyissue:No] Incidence of myeloid and platelet engraftment [TimeFrame:Day 100 post stem cell rescue] [Designatedassafetyissue:No] Pharmacokinetics and pharmacodynamics of topotecan hydrochloride and busulfan [TimeFrame:Baseline throu…	Overall survival [Designatedassafetyissue:Yes] Disease-free survival [Designatedassafetyissue:Yes] Incidence of myeloid and platelet engraftment [Designatedassafetyissue:No] Pharmacokinetics and pharmacodynamics of topotecan hydrochloride and busulfan [Designatedassafetyissue:No]
NCT00996359	Interventional		No info	Terminated	No	October 15, 2009	Partially HLA-Matched Irradiated Allogeneic Cellular Therapy After Reduced Intensity Total Body Irradiation	Oct-09	Nov-11	Nov-11	University of Medicine and Dentistry New Jersey	Public	National Cancer Institute (NCI)	Public	Toxicity [TimeFrame:3 years] [Designatedassafetyissue:Yes] Treatment-related mortality [TimeFrame:3 years] [Designatedassafetyissue:Yes]	April 15, 2011	Toxicity [Designatedassafetyissue:Yes] Treatment-related mortality [Designatedassafetyissue:Yes]	October 15, 2009	Yes	Yes	No	No	Immunologic parameters before and after haploidentical therapy [TimeFrame:3 years] [Designatedassafetyissue:No] Anti-tumor activity and/or duration of remission in those patients who enter the study in second complete remission or greater [TimeFrame:3 years] [Designatedassafetyissue:No]	Immunologic parameters before and after haploidentical therapy [Designatedassafetyissue:No] Anti-tumor activity and/or duration of remission in those patients who enter the study in second complete remission or greater [Designatedassafetyissue:No]
NCT00003398	Interventional	Phase 4	45	Completed	No info	November 1, 1999	Evaluation of Allogeneic Marrow Transplants Depleted of T-Cells by CD34+ Selection in Patients Undergoing Transplantation With an Unrelated Matched or 1 Antigen Mismatched Donor or a 1 Antigen Mismatched Related Donor	Sep-98	May-00	May-00	University of Maryland	Public	University of Maryland Greenebaum Cancer Center	Public	No info	-	No info	-	No	-	-	-	No info	No info
NCT00005590	Interventional	Phase 3	No info	Active, not recruiting	No info	May 2, 2000	A Randomized, Prospective Double-Blind, Placebo-Controlled Trial of Prophylactic Oral Levofloxacin Following Chemotherapy for Lymphoma and Solid Tumors	Aug-99			Cancer Research Campaign Clinical Trials Centre	Public	No info	-	No info	-	No info	-	No	-	-	-	No info	No info
NCT00093678	Interventional		No info	Withdrawn	No info	October 6, 2004	A Randomized, Double Blind, Placebo-Controlled Trial of Celecoxib in Patients With Advanced Cancer				Eastern Cooperative Oncology Group	Public	National Cancer Institute (NCI)	Public	No info	-	No info	-	No	-	-	-	No info	No info
NCT00530218	Interventional	Phase 2	24	Completed	No info	September 13, 2007	Phase II Study of Intravenous Ganciclovir Followed by Oral Ganciclovir in the Treatment of Reactivation of CMV Following Bone Marrow Transplant	Mar-99	Feb-10	Feb-10	City of Hope Medical Center	Public	National Cancer Institute (NCI)	Public	Patient compliance with an oral ganciclovir (GCV) regimen following induction with IV GCV as measured by a self-recorded patient diary and number of adverse events	September 13, 2007	Same as current	-	No	-	-	-	Observation of cytomegalovirus (CMV) in blood as measured by either blood culture or polymerase chain reaction (PCR) during the course of antiviral treatment Rate of CMV-associated disease that occurs during or after treatment Rate of CMV blood infection that occurs after treatment and during the period to day 180 GCV blood levels Correlation of the GCV pharmacokinetic data with clinical outcome …	Same as current
NCT00719888	Interventional	Phase 2	60	Recruiting	No	July 19, 2008	Transplantation of Unrelated Umbilical Cord Blood for Patients With Hematological Diseases With Cyclophosphamide/Fludarabine/Total Body Irradiation Myeloablative Preparative Regimen	Nov-05	-		Fred Hutchinson Cancer Research Center/University of Washington Cancer Consortium	Public	National Cancer Institute (NCI)	Public	Overall survival [TimeFrame:1 year] [Designatedassafetyissue:No]	July 11, 2012	Overall survival at 1-year [Designatedassafetyissue:No]	July 19, 2008	Yes	Yes	Cannot determine	Cannot determine	Incidence of transplant-related mortality [TimeFrame:At 6 months] [Designatedassafetyissue:Yes] Chimerism studies from peripheral blood and bone marrow samples (sorted for CD3, CD14, CD33, and CD56 cells) [TimeFrame:Assessed up to 2 years] [Designatedassafetyissue:No] Incidence of neutrophil engraftment [TimeFrame:At day 42] [Designatedassafetyissue:No] Incidence of platelet recovery [TimeFrame:A…	Transplant-related mortality at 6 months [Designatedassafetyissue:No] Chimerism at multiple time points [Designatedassafetyissue:No] Neutrophil engraftment at day 42 [Designatedassafetyissue:No] Platelet recovery at 6 months [Designatedassafetyissue:No] Acute graft-versus-host disease (GVHD) [Designatedassafetyissue:No] Chronic GVHD [Designatedassafetyissue:No] Clinically significant infections a…
NCT01076270	Interventional		20	Terminated	No	February 24, 2010	A Pilot Study of Combined Plerixafor + Filgrastim for Mobilization of Peripheral Blood Stem Cells From Normal Donors	Jun-10	Jan-11	Feb-11	Fred Hutchinson Cancer Research Center	Public	National Cancer Institute (NCI)	Public	Percentage of donors collecting at least 2 x 10^6 CD34+ cells based on actual recipient body weight [TimeFrame:Day after collection] [Designatedassafetyissue:No]	February 24, 2010	Same as current	-	No	-	-	-	No info	No info
NCT00091182	Interventional	Phase 2	180	Completed	No info	September 7, 2004	A Phase II Study of Oxaliplatin in Children With Recurrent Solid Tumors	Oct-04	Feb-08		Children's Oncology Group	Public	National Cancer Institute (NCI)	Public	Response rate [Designatedassafetyissue:No] Cumulative toxicity [Designatedassafetyissue:Yes] Pharmacokinetics [Designatedassafetyissue:No] Time to progression [Designatedassafetyissue:No] Overall survival [Designatedassafetyissue:No] Correlation of the extent of drug exposure with response [Designatedassafetyissue:No]	December 25, 2007	Response rate Cumulative toxicity Pharmacokinetics Time to progression Overall survival Correlation of the extent of drug exposure with response	April 25, 2007	Yes, same year	Yes	No	Cannot determine	No info	No info
NCT00248547	Interventional		No info	Completed	Yes	November 3, 2005	A Pilot Study of Aprepitant vs. Placebo Combined With Standard Antiemetics for the Control of Nausea and Vomiting During Hematopoietic Cell Transplatation(HCT)	May-04	Jan-09	Jan-09	OHSU Knight Cancer Institute	Public	No info	-	Number of Emesis Free Participants During the Study Period. [TimeFrame:Up to three weeks] [Designatedassafetyissue:No]	December 20, 2011	Number of Emesis Free Participants During the Study Period. [TimeFrame:duration of conditioning chemotherapy] [Designatedassafetyissue:No]	November 21, 2011	Yes, adjacent months same year	Yes	Yes	Yes	Safety in Transplant Population [TimeFrame:Up to three weeks] [Designatedassafetyissue:Yes] Effects on Nausea, Appetite and Taste Changes [TimeFrame:Up to three weeks] [Designatedassafetyissue:No] Pharmacokinetic Interaction [TimeFrame:Up to three weeks] [Designatedassafetyissue:No]	Safety in Transplant Population [TimeFrame:duration of conditioning chemotherapy] [Designatedassafetyissue:Yes] Effects on Nausea, Appetite and Taste Changes [TimeFrame:duration of conditioning chemotherapy] [Designatedassafetyissue:No] Pharmacokinetic Interaction [TimeFrame:duration of conditioning chemotherapy] [Designatedassafetyissue:No]
NCT00303940	Interventional	Phase 1	26	Completed	No info	March 15, 2006	A Phase I Trial and Pharmacokinetic Study of Talabostat (PT-100, Val-Boro-Pro) in Combination With Temozolomide or Carboplatin in Pediatric Patients With Relapsed or Refractory Solid Tumors Including Brain Tumors	Dec-05		Feb-10	National Institutes of Health Clinical Center (CC)	Public	National Cancer Institute (NCI)	Public	No info	-	No info	-	No	-	-	-	No info	No info
NCT01231919	Interventional	Phase 1	96	Recruiting	No info	October 29, 2010	A Phase I Study of MK-2206, an AKT Inhibitor, in Pediatric Patients With Recurrent or Refractory Solid Tumors or Leukemia	Jan-11	-		Children's Oncology Group	Public	National Cancer Institute (NCI)	Public	Maximum-tolerated dose (MTD) and/or recommended phase 2 dose of Akt inhibitor MK2206 [Designatedassafetyissue:Yes] Toxicities of this treatment in children with refractory solid malignancies administered on this schedule [Designatedassafetyissue:Yes] Tolerability of this treatment at the solid tumor MTD in patients with recurrent or refractory leukemia [Designatedassafetyissue:Yes]	October 29, 2010	Same as current	-	No	-	-	-	No info	No info
NCT01273090	Interventional	Phase 1	45	Recruiting	No info	January 7, 2011	A Phase I Study of Imetelstat, a Telomerase Inhibitor, in Children With Refractory or Recurrent Solid Tumors and Lymphomas	May-11	-		Children's Oncology Group	Public	National Cancer Institute (NCI)	Public	Maximum-tolerated dose and/or recommended phase II dose of imetelstat sodium in children with refractory or recurrent solid tumors or lymphoma [Designatedassafetyissue:Yes] Toxicities of imetelstat sodium [Designatedassafetyissue:Yes]	January 7, 2011	Same as current	-	No	-	-	-	No info	No info
NCT00265837	Interventional	Phase 3	206	Completed	No info	December 14, 2005	Phase III Trial of T Lymphocyte Depletion by Elutriation and CD34 Add-Back for Allogeneic Bone Marrow Transplantation	Dec-02			Sidney Kimmel Comprehensive Cancer Center	Public	National Cancer Institute (NCI)	Public	Incidence of graft-vs-host disease or graft failure [Designatedassafetyissue:No]	December 25, 2007	Incidence of graft-vs-host disease or graft failure	July 17, 2007	Yes, same year	Yes	Cannot determine	Cannot determine	No info	No info
NCT00301912	Interventional	Phase 2	No info	Withdrawn	No info	March 9, 2006	Phase II Study Evaluating Busulfan and Fludarabine as Preparative Therapy in Adults With Hematopoietic Disorders Undergoing Matched Unrelated Donor Stem Cell Transplantation	Jan-02	Nov-07		University of California, San Francisco	Public	National Cancer Institute (NCI)	Public	Treatment-related mortality in the first 100 days post-transplant [Designatedassafetyissue:No] Overall survival at 1 year post-transplant [Designatedassafetyissue:No]	December 25, 2007	Treatment-related mortality in the first 100 days post-transplant Overall survival at 1 year post-transplant	May 16, 2007	Yes, same year	Yes	Yes	Cannot determine	Incidence and severity of organ-specific toxicity [Designatedassafetyissue:Yes] Engraftment including neutrophil and platelet recovery and donor chimerism at 3 and 12 months post-transplant [Designatedassafetyissue:No] Rate of acute graft-vs-host disease (GVHD) [Designatedassafetyissue:No] Rate of chronic GVHD [Designatedassafetyissue:No]	Incidence and severity of organ-specific toxicity Engraftment including neutrophil and platelet recovery and donor chimerism at 3 and 12 months post-transplant Rate of acute graft-vs-host disease (GVHD) Rate of chronic GVHD
NCT00448201	Interventional	Phase 2	70	Active, not recruiting	Yes	March 14, 2007	Allogeneic Hematopoietic Cell Transplantation for Patients With Hematologic Disorders Who Are Ineligible or Inappropriate for Treatment With a More Intensive Therapeutic Regimen	Nov-03	-		UNC Lineberger Comprehensive Cancer Center	Public	National Cancer Institute (NCI)	Public	Treatment-related mortality [TimeFrame:6 months] [Designatedassafetyissue:No]	July 29, 2010	Treatment-related mortality	June 13, 2007	Yes	Yes	Cannot determine	Cannot determine	Complete response at 6 and 12 months post-transplant [TimeFrame:6 and 12 months] [Designatedassafetyissue:No] Complete or mixed donor chimerism at 30, 60, and 90 days post-transplant [TimeFrame:Days 30, 60, and 90] [Designatedassafetyissue:No] 5-year disease-free survival [TimeFrame:Year 5] [Designatedassafetyissue:No] Graft-vs-host disease at 6 months post-transplant [TimeFrame:6 Months] [Design…	Complete response at 6 and 12 months post-transplant Complete or mixed donor chimerism at 30, 60, and 90 days post-transplant 5-year disease-free survival Graft-vs-host disease at 6 months post-transplant
NCT00611351	Interventional	Phase 2	No info	Completed	Yes	February 7, 2008	Matched Unrelated Donor Allogeneic Hematopoietic Stem Cell Transplantation With a Conditioning Regimen of Targeted Busulfan, Cyclophosphamide, and Thymoglobulin	Jun-05	Feb-08	Sep-08	University of Nebraska	Public	National Cancer Institute (NCI)	Public	Transplantation-related mortality at 100 days post-transplantation [Designatedassafetyissue:Yes] Incidence of grade II-IV acute graft-versus-host-disease (GVHD) [Designatedassafetyissue:Yes]	February 7, 2008	Same as current	-	No	-	-	-	Incidence of chronic GVHD [Designatedassafetyissue:Yes] Event-free survival [Designatedassafetyissue:No] Overall survival [Designatedassafetyissue:No]	Same as current
NCT00755040	Interventional	Phase 1	256	Recruiting	Yes	September 17, 2008	Randomized Placebo Controlled Double Blind Study of Restasis Versus Placebo in Primary Prevention of Ocular GVHD After Allogeneic Stem Cell Transplantation	Oct-08	-	-	Vanderbilt-Ingram Cancer Center	Public	National Cancer Institute (NCI)	Public	Efficacy of cyclosporine ophthalmic emulsion (Restasis&#174) in the prevention of ocular graft-versus-host disease [TimeFrame:1 year after transplant.] [Designatedassafetyissue:No]	November 21, 2010	Efficacy of cyclosporine ophthalmic emulsion (Restasis&#174) in the prevention of ocular graft-versus-host disease [Designatedassafetyissue:No]	September 17, 2008	Yes	Yes	Cannot determine	Cannot determine	Correlation between Ocular Surface Disease Index (OSDI)and ophthalmologic examination [TimeFrame:1 year after transplant] [Designatedassafetyissue:No]	Correlation between Ocular Surface Disease Index and ophthalmologic examination [Designatedassafetyissue:No]
NCT01044745	Interventional	Phase 2	50	Recruiting	Yes	January 7, 2010	RITUXIMAB FOR PREVENTION OF ACUTE GRAFT-VERSUS-HOST DISEASE (GVHD) AFTER UNRELATED DONOR ALLOGENEIC HEMATOPOIETIC CELL TRANSPLANTATION (HCT)	Dec-09	-		University of Nebraska	Public	National Cancer Institute (NCI)	Public	Incidence of grades II-IV acute GVHD [TimeFrame:At day 100] [Designatedassafetyissue:No]	January 7, 2010	Same as current	-	No	-	-	-	Event-free survival [TimeFrame:After matched unrelated donor allogeneic HCT] [Designatedassafetyissue:No] Overall survival [TimeFrame:After matched unrelated donor allogeneic HCT] [Designatedassafetyissue:No] Transplant-related mortality (TRM) [TimeFrame:At day 100] [Designatedassafetyissue:No]	Same as current
NCT00002502	Interventional	Phase 2	No info	Completed	No info	November 1, 1999	BUSULFAN AND CYCLOPHOSPHAMIDE FOR CYTOREDUCTION OF PATIENTS WITH ACUTE AND CHRONIC LEUKEMIAS AND MYELODYSPLASTIC SYNDROMES UNDERGOING ALLOGENEIC BONE MARROW TRANSPLANTATION WHO CANNOT BE TREATED WITH TOTAL BODY IRRADIATION	Jul-92			Memorial Sloan-Kettering Cancer Center	Public	National Cancer Institute (NCI)	Public	No info	-	No info	-	No	-	-	-	No info	No info
NCT00004143	Interventional	Phase 2	70	Active, not recruiting	No info	December 10, 1999	Allogeneic Mixed Chimerism Stem Cell Transplantation Utilizing In Vivo and In Vitro CAMPATH-1H for High Risk Diseases	Sep-99			Duke Cancer Institute	Public	National Cancer Institute (NCI)	Public	Clinical disease-free survival (DFS) [Designatedassafetyissue:No]	December 25, 2007	Clinical disease-free survival (DFS)	June 4, 2007	Yes, same year	Yes	Cannot determine	Cannot determine	Molecular complete response (CR) in patients with clinical CR/unconfirmed CR [Designatedassafetyissue:No] Molecular DFS [Designatedassafetyissue:No] Immunologic response against autologous tumor [Designatedassafetyissue:No] Overall survival [Designatedassafetyissue:No]	Molecular complete response (CR) in patients with clinical CR/unconfirmed CR Molecular DFS Immunologic response against autologous tumor Overall survival
NCT00005852	Interventional	Phase 2	No info	Active, not recruiting	No info	June 2, 2000	Allogeneic Bone Marrow Transplantation for Marrow Failure States				H. Lee Moffitt Cancer Center and Research Institute	Public	National Cancer Institute (NCI)	Public	No info	-	No info	-	No	-	-	-	No info	No info
NCT00005967	Interventional	Phase 1	No info	Completed	No info	July 5, 2000	A Dose Finding Study of R115777 (NSC 702818) in Patients With Advanced Hematologic Malignancies	Aug-00			University of Chicago	Public	National Cancer Institute (NCI)	Public	No info	-	No info	-	No	-	-	-	No info	No info
NCT00008307	Interventional	Phase 2	52	Active, not recruiting	No info	January 6, 2001	Non-Ablative Chemotherapeutic Conditioning Before Allogeneic Stem Cell Transplantation	Apr-98			Herbert Irving Comprehensive Cancer Center	Public	National Cancer Institute (NCI)	Public	Hematopoietic recovery [Designatedassafetyissue:No] Incidence of graft-versus-host disease [Designatedassafetyissue:No]	December 25, 2007	Hematopoietic recovery Incidence of graft-versus-host disease	August 6, 2007	Yes, same year	Yes	Cannot determine	Cannot determine	Chemotherapeutic toxicity [Designatedassafetyissue:Yes] Relapse and survival [Designatedassafetyissue:No]	Chemotherapeutic toxicity Relapse and survival
NCT00080925	Interventional	Phase 1	20	Completed	No info	April 7, 2004	T-Cell Depleted, Reduced-Intensity Allogeneic Stem Cell Transplantation From Haploidentical Related Donors For Hematologic Malignancies	Feb-04		Dec-10	National Institutes of Health Clinical Center (CC)	Public	National Cancer Institute (NCI)	Public	No info	-	No info	-	No	-	-	-	No info	No info
NCT00134017	Interventional	Phase 2	No info	Completed	No info	August 22, 2005	HLA Matched Related and Unrelated Bone Marrow Transplantation With Busulfan/Cyclophosphamide and Post Transplantation Cyclophosphamide for Hematological Malignancies	May-04	Jan-10	Jan-10	Sidney Kimmel Comprehensive Cancer Center	Public	National Cancer Institute (NCI)	Public	Dose Finding [TimeFrame:Day 100] [Designatedassafetyissue:Yes]	September 17, 2010	Same as current	-	No	-	-	-	Immune reconstitution and disease control [TimeFrame:Survival] [Designatedassafetyissue:No]	Same as current
NCT00827099	Interventional	Phase 2	No info	Terminated	No	January 21, 2009	Transplantation of Two Partially Matched Umbilical Cord Blood Units Following Reduced Intensity Conditioning to Enhance Engraftment and Limit Transplant-Related Mortality in Adults With Hematologic Malignancies	Jun-06	Nov-09	Nov-09	Northside Hospital, Inc.	Public	No info	-	Number of Participants With 100 Day Transplant-related Mortality (TRM) [TimeFrame:100 days] [Designatedassafetyissue:Yes]	July 28, 2011	Incidence of transplant-related mortality [Designatedassafetyissue:No]	January 21, 2009	Yes	Yes	Yes	Yes	Number of Patients That Engrafted Blood Counts by 30 Days After Transplant [TimeFrame:Day 30] [Designatedassafetyissue:Yes] Percentage of Donor and Host Chimerism of Each Cord Blood Unit [TimeFrame:day 30, day 60, day 90] [Designatedassafetyissue:Yes] Number of Patients Who Experience Acute and Chronic Graft-vs-host Disease After Transplant. [TimeFrame:Day 30] [Designatedassafetyissue:Yes] Number…	Incidence of engraftment [Designatedassafetyissue:No] Degree of donor-host chimerism [Designatedassafetyissue:No] Incidence of acute and chronic graft-vs-host disease [Designatedassafetyissue:No] Incidence of relapse [Designatedassafetyissue:No] Survival [Designatedassafetyissue:No]
NCT00951626	Interventional		No info	Completed	Yes	August 1, 2009	A Standardized Nursing Intervention Protocol for HCT Patients	Sep-05	Sep-11		City of Hope Medical Center	Public	National Cancer Institute (NCI)	Public	Overall quality of life (physical, psychological, social, and spiritual well-being) [TimeFrame:Baseline (discharge from hospital following Hematopoietic Cell Transplant) and 3, 6, and 12 months post baseline] [Designatedassafetyissue:No] Functional status [TimeFrame:Baseline (discharge from hospital following Hematopoietic Cell Transplant) and 3, 6, and 12 months post baseline] [Designatedassafet…	March 7, 2011	Overall quality of life (physical, psychological, social, and spiritual well-being) [Designatedassafetyissue:No] Functional status [Designatedassafetyissue:No]	August 1, 2009	Yes	Yes	No	Cannot determine	Time-to-first complication [TimeFrame:Baseline (discharge from hospital following Hematopoietic Cell Transplant) and 3, 6, and 12 months post baseline] [Designatedassafetyissue:No] Total number of complications [TimeFrame:Baseline (discharge from hospital following Hematopoietic Cell Transplant) and 3, 6, and 12 months post baseline] [Designatedassafetyissue:No] Mortality [TimeFrame:Baseline (dis…	Time to first complication [Designatedassafetyissue:No] Total number of complications [Designatedassafetyissue:No] Mortality [Designatedassafetyissue:No]
NCT00003077	Interventional	Phase 1	63	Completed	No info	November 1, 1999	Phase I/II Trial of Omega-3 Fatty Acids for Cancer Cachexia	Oct-95	Nov-04		Cancer and Leukemia Group B	Public	National Cancer Institute (NCI)	Public	No info	-	No info	-	No	-	-	-	No info	No info
NCT00019331	Interventional	Phase 2	No info	Completed	No info	July 11, 2001	Vaccine Therapy With Tumor Specific Mutated Ras Peptides and IL-2 or GM-CSF for Adult Patients With Solid Tumors	Oct-97			National Cancer Institute (NCI)	Public	No info	-	No info	-	No info	-	No	-	-	-	No info	No info
NCT00445731	Interventional		90	Completed	No info	March 7, 2007	A Randomized Trial of the Effect of a Walking Regimen on the Functional Status of Adult Allogeneic Donor Bone Marrow Transplant Patients		Feb-06		Masonic Cancer Center, University of Minnesota	Public	National Cancer Institute (NCI)	Public	Difference in functional status as measured by Karnofsky performance scores at day 0 of allogeneic bone marrow transplantation and at day 100 post-transplantation	March 7, 2007	Same as current	-	No	-	-	-	Survival at day 100 and at 1 year post-transplantation Patient satisfaction with the suggested exercise regimen as measured by the Wilcoxon test using a 5-point rating scale	Same as current
NCT01105923	Interventional		140	Enrolling by invitation	No	April 15, 2010	Making Accurate Problem Lists in the EHR	May-10	-	-	Brigham and Women's Hospital	Public	No info	-	Intervention acceptance [TimeFrame:6 months (May 2010-Nov2010)] [Designatedassafetyissue:No]	April 16, 2010	Same as current	-	No	-	-	-	Problem list prevalence [TimeFrame:pre and post intervention] [Designatedassafetyissue:No] Problem list incidence [TimeFrame:pre and post intervention] [Designatedassafetyissue:No] Quality improvement based on problem list accuracy/completion [TimeFrame:post intervention] [Designatedassafetyissue:No]	Same as current
NCT00003396	Interventional	Phase 2	42	Completed	No info	November 1, 1999	Evaluation of Allogeneic Peripheral Blood Stem Cell Transplants From a Related Donor Without Graft-Versus-Host Prophylaxis in Patients With High Risk of Relapse	Sep-98	Dec-02	Dec-02	University of Maryland	Public	University of Maryland Greenebaum Cancer Center	Public	No info	-	No info	-	No	-	-	-	No info	No info
NCT00004074	Interventional	Phase 1	15	Completed	No info	December 10, 1999	A Phase I Trial of Herceptin and Interleukin-12	Jul-99	Feb-09		Ohio State University Comprehensive Cancer Center	Public	National Cancer Institute (NCI)	Public	No info	-	No info	-	No	-	-	-	No info	No info
NCT00004604	Interventional	Phase 1	18	Active, not recruiting	No info	May 2, 2000	A Phase I Study of Active Immunotherapy With Carcinoembryonic Antigen RNA-Pulsed, Autologous Human Cultured Dendritic Cells in Patients With Metastatic Malignancies Expressing Carcinoembryonic Antigen	Feb-97			Duke Cancer Institute	Public	National Cancer Institute (NCI)	Public	No info	-	No info	-	No	-	-	-	No info	No info
NCT00053157	Interventional		No info	Completed	No info	January 27, 2003	Use Of Granulocyte Macrophage Colony Stimulating Factor (GM-CSF) To Mobilize Donor Peripheral Blood Stem Cells Along With GM-CSF Administration Post Allogeneic Transplant - A Pilot Study	Jun-02			Roswell Park Cancer Institute	Public	National Cancer Institute (NCI)	Public	No info	-	No info	-	No	-	-	-	No info	No info
NCT00089362	Interventional	Phase 1	30	Completed	No info	August 4, 2004	Phase I Study Of 17-dimethylaminoethylamino-17-demethoxygeldanamycin (17-DMAG, NSC #707545) In Patients With Solid Tumors	Jul-04	Jan-08		Memorial Sloan-Kettering Cancer Center	Public	National Cancer Institute (NCI)	Public	No info	-	No info	-	No	-	-	-	No info	No info
NCT00343798	Interventional		25	Recruiting	No	June 22, 2006	A Pilot Study to Evaluate the Co-infusion of Ex Vivo Expanded Umbilical Cord Blood Progenitors With an Unmanipulated Cord Blood Graft in Patients Undergoing Umbilical Cord Blood Transplantation for Hematologic Malignancies	Apr-06	-		Fred Hutchinson Cancer Research Center/University of Washington Cancer Consortium	Public	National Heart, Lung, and Blood Institute (NHLBI)	Public	Severe (grades 3 and 4) acute GVHD [TimeFrame:Weekly through day 100] [Designatedassafetyissue:Yes] Grade greater than or equal to 3 infusional toxicity [TimeFrame:Day 0] [Designatedassafetyissue:Yes] Graft failure as defined by failure to achieve ANC greater than or equal to 500/mm^3 of donor origin [TimeFrame:By day +42] [Designatedassafetyissue:Yes]	April 18, 2011	Severe (grade 3-4) acute graft-vs-host disease Infusional toxicity Graft failure	November 8, 2006	Yes	Yes	Cannot determine	Cannot determine	No info	Efficacy [Designatedassafetyissue:No]
NCT00691015	Interventional	Phase 2	No info	Active, not recruiting	Yes	June 4, 2008	A Phase II Study of Sirolimus, Tacrolimus and Thymoglobulin&#174;, as Graft-versus-Host- Disease Prophylaxis in Patients Undergoing Unrelated Donor Hematopoietic Cell Transplantation	May-08	-	-	Barbara Ann Karmanos Cancer Institute	Public	National Cancer Institute (NCI)	Public	Incidence and severity of acute graft-versus-host disease (GVHD) [TimeFrame:Within 100 days after donor peripheral blood stem cell transplantation (PBSCT) as assessed by Glucksberg criteria] [Designatedassafetyissue:No] Safety, as defined by serious adverse events and adverse events related to study treatment. [TimeFrame:Within 6 months after PBSCT] [Designatedassafetyissue:Yes]	September 2, 2011	Incidence and severity of acute graft-versus-host disease (GVHD) within 100 days after donor peripheral blood stem cell transplantation (PBSCT) as assessed by Glucksberg criteria [Designatedassafetyissue:No] Safety, as defined by serious adverse events and adverse events related to study treatment within 6 months after PBSCT [Designatedassafetyissue:Yes]	June 4, 2008	Yes	Yes	Cannot determine	Cannot determine	Incidence of chronic GVHD. [TimeFrame:Within 2 years after PBSCT] [Designatedassafetyissue:No] Time to engraftment (i.e., absolute neutrophil recovery [ANC &gt 1,500/mm&#179] and platelet recovery [platelet count &gt 25,000/mm&#179]) [TimeFrame:At screening, post transplant, 30, 60, 90 & 180 days after PBSCT] [Designatedassafetyissue:No] Overall and disease-free survival. [TimeFrame:At 2 years af…	Incidence of chronic GVHD within 2 years after PBSCT [Designatedassafetyissue:No] Time to engraftment (i.e., absolute neutrophil recovery [ANC &gt 1,500/mm&#179] and platelet recovery [platelet count &gt 25,000/mm&#179]) [Designatedassafetyissue:No] Overall and disease-free survival at 2 years after PBSCT [Designatedassafetyissue:No] Length of hospital stay within 100 days after PBSCT [Designated…
NCT00002515	Interventional	Phase 2	No info	Completed	No info	November 1, 1999	Myeloablative Chemotherapy With Bone Marrow Rescue For Rare Poor-Prognosis Cancers	Oct-92			Memorial Sloan-Kettering Cancer Center	Public	No info	-	No info	-	No info	-	No	-	-	-	No info	No info
NCT00003805	Interventional	Phase 3	No info	Completed	No info	November 1, 1999	Vancomycin Versus Placebo in Persistently Febrile Granulocytopenic Patients Given Piperacillin/Tazobactam	Nov-97	Jun-00		European Organisation for Research and Treatment of Cancer - EORTC	Public	No info	-	No info	-	No info	-	No	-	-	-	No info	No info
NCT00103272	Interventional	Phase 1	74	Completed	No info	February 7, 2005	A Phase I Study of PS-341 (Velcade&#8482;, Bortezomib) in Combination With 17-N-allylamino-17-demethoxygeldanamycin (17-AAG) in Patients With Relapsed or Refractory Hematologic Malignancies	May-05	Apr-08		Ohio State University Comprehensive Cancer Center	Public	National Cancer Institute (NCI)	Public	No info	-	No info	-	No	-	-	-	No info	No info
NCT00134004	Interventional	Phase 2	100	Active, not recruiting	No info	August 22, 2005	A Phase II Trial of Non-Myeloablative Conditioning and Transplantation of Partially HLA-Mismatched Bone Marrow for Patients With Hematologic Malignancies	Oct-04	-		Sidney Kimmel Comprehensive Cancer Center	Public	National Cancer Institute (NCI)	Public	Transplant-related mortality at 60 days, 6 months, 1 and 2 years [Designatedassafetyissue:No] Relapse at 60 days, 6 months, 1 and 2 years [Designatedassafetyissue:No] Progression-free survival at 60 days, 6 months, 1 and 2 years [Designatedassafetyissue:No]	December 25, 2007	Transplant-related mortality at 60 days, 6 months, 1 and 2 years Relapse at 60 days, 6 months, 1 and 2 years Progression-free survival at 60 days, 6 months, 1 and 2 years	November 8, 2006	Yes	Yes	Cannot determine	Cannot determine	Peripheral blood donor chimerism as measured by polymerase chain reaction (PCR) of variable nucleotide tandem repeats at 30 days, 60 days, and 6 months [Designatedassafetyissue:No] Hematologic and non-hematologic toxicities as measured by NCI Common Toxicity Criteria for Adverse Events, v 3.0 weekly until day 60 after transplantation [Designatedassafetyissue:Yes]	Peripheral blood donor chimerism as measured by polymerase chain reaction (PCR) of variable nucleotide tandem repeats at 30 days, 60 days, and 6 months Hematologic and non-hematologic toxicities as measured by NCI Common Toxicity Criteria for Adverse Events, v 3.0 weekly until day 60 after transplantation
NCT00255710	Interventional	Phase 1	60	Completed	No info	November 18, 2005	Nonmyeloablative Bone Marrow Transplants in Hematologic Malignancies: Dose Finding Study for Post-Transplant Immunosuppression	Jul-02			Sidney Kimmel Comprehensive Cancer Center	Public	National Cancer Institute (NCI)	Public	Post-transplant immunosuppression regimen with &#8804 20% incidence of a grade II-IV graft-versus-host-disease (GVHD) and &lt 10% incidence of nonengraftment (&lt 5% donor chimerism) at day 60 following transplant Incidence and severity of acute GVHD at day 60 following transplant Frequency of mixed chimerism defined as any detectable donor cells at day 60 following transplant	November 8, 2006	Same as current	-	No	-	-	-	No info	No info
NCT00782145	Interventional	Phase 3	No info	Completed	Yes	October 29, 2008	HSCT-CHESS to Enhance Hematopoietic Transplant Recovery	Jun-08	Jun-11	Jun-11	Tufts Medical Center	Public	National Cancer Institute (NCI)	Public	Effect of the Hematopoietic Stem Cell Transplantation Comprehensive Health Enhancement Support System (HSCT-CHESS) on health-related quality of life of the accompanying parent at study entry, day 45 and 3, 6, 9, and 12 months [Designatedassafetyissue:No] Effect of HSCT-CHESS on family functioning as reported by the accompanying parent at study entry, 6, and 9 months [Designatedassafetyissue:No] E…	November 7, 2008	Effect of the Hematopoietic Stem Cell Transplantation Comprehensive Health Enhancement Support System (HSCT-CHESS) on health-related quality of life of the accompanying parent at study entry, day 45 and 3, 6, 9 and 12 months [Designatedassafetyissue:No] Effect of HSCT-CHESS on family functioning as reported by the accompanying parent at study entry, 6, and 9 months [Designatedassafetyissue:No] Ef…	October 29, 2008	Yes, adjacent months same year	Yes	No	No	Potential mechanisms of action of HSCT-CHESS in improving parental activation, social support and/or coping skills at study entry and 6 and 9 months [Designatedassafetyissue:No] Health-related quality of life of the patient as reported by both parent and child at study entry, day 45, 3, 6, 9, and 12 months [Designatedassafetyissue:No]	Potential mechanisms of action of HSCT-CHESS in improving parental activation, social support and/or coping skills at study entry and 6 and 9 months [Designatedassafetyissue:No] Health-related quality of life of the patient as reported by both parent and child at study entry, day 45, 3, 6, 9 and 12 months [Designatedassafetyissue:No]
NCT00800150	Interventional	Phase 1	No info	Terminated	Yes	November 27, 2008	Phase I Study of Escalating Doses of Radiation Therapy Using Helical Tomotherapy in Combination With Fludarabine (FLU) and Melphalan (MEL) as a Preparative Regimen for Allogeneic Hematopoietic Stem Cell (HSC) Transplantation in Patients With Advanced and Hematological Malignancies Who Are Not Eligible for Fully Myeloablative Regimen	Nov-08	Oct-10	Oct-10	City of Hope Medical Center	Public	National Cancer Institute (NCI)	Public	Maximum tolerated dose of intensity-modulated total marrow and lymph node irradiation using helical tomotherapy [Designatedassafetyissue:No] Toxicity [Designatedassafetyissue:Yes]	November 27, 2008	Same as current	-	No	-	-	-	Frequency of clinical response [Designatedassafetyissue:No] Frequency of primary and secondary engraftment failure [Designatedassafetyissue:No] Time to neutrophil and platelet engraftment [Designatedassafetyissue:No] Incidence of acute and chronic graft-versus-host disease [Designatedassafetyissue:No] Overall survival [Designatedassafetyissue:No] Progression-free survival [Designatedassafetyissue…	Same as current
NCT00012181	Interventional	Phase 1	No info	Active, not recruiting	No info	March 3, 2001	Phase I Study Of Flavopiridol (NSC# 649890; IND # 46211) In Patients With Relapsed Or Refractory Pediatric Solid Tumors Or Lymphomas	Apr-01			Children's Oncology Group	Public	National Cancer Institute (NCI)	Public	No info	-	No info	-	No	-	-	-	No info	No info
NCT00020150	Interventional	Phase 1	No info	Completed	No info	July 11, 2001	Phase I Trial and Pharmacokinetic Study of Temozolomide and O6-Benzylguanine in Childhood Solid Tumors	Jun-00			National Cancer Institute (NCI)	Public	No info	-	No info	-	No info	-	No	-	-	-	No info	No info
NCT00070239	Interventional	Phase 1	80	Suspended	No info	October 3, 2003	A Phase I Clinical, Pharmacokinetic, and Pharmacodynamic Study of Novel Flavopiridol in Patients With Refractory Solid Tumors and Hematologic Malignancies	Oct-03	-		Dana-Farber Cancer Institute	Public	National Cancer Institute (NCI)	Public	Maximum tolerated dose assessed every 28 days [Designatedassafetyissue:Yes]	December 25, 2007	Maximum tolerated dose assessed every 28 days	November 8, 2006	Yes	Yes	Cannot determine	Cannot determine	Antitumor activity of flavopiridol as measured by CT, MRI, or positron-emission test (PET) scans at every other course [Designatedassafetyissue:No]	Antitumor activity of flavopiridol as measured by CT, MRI, or positron-emission test (PET) scans at every other course
NCT00296023	Interventional		No info	Completed	Yes	February 23, 2006	Low-Dose Allogeneic Peripheral Blood Stem Cell Transplantation for High-Risk Low Grade Hematologic Malignancies	Jan-99	Jun-07	Jun-08	University of California, San Francisco	Public	National Cancer Institute (NCI)	Public	Toxicity and survival [TimeFrame:up to 36 months post transplant] [Designatedassafetyissue:Yes]	October 2, 2012	Same as current	-	No	-	-	-	No info	No info
NCT00608517	Interventional		No info	Terminated	Yes	January 31, 2008	The Treatment of Hematologic Malignancies With Single or Double Umbilical Cord Blood Unit Transplantation Followed by Graft-versus-Host Prophylaxis With Tacrolimus and Mycophenolate Mofetil	Sep-05	Mar-08	May-11	Vanderbilt-Ingram Cancer Center	Public	National Cancer Institute (NCI)	Public	Number of Participants With 100-day Non-relapse Mortality [TimeFrame:100 days] [Designatedassafetyissue:Yes]	May 9, 2012	Non-relapse mortality at 100 days [Designatedassafetyissue:Yes]	January 31, 2008	Yes	Yes	Yes	Yes	Number of Participants With Sustained Donor Engraftment of Umbilical Cord Blood Stem Cells [TimeFrame:42 days] [Designatedassafetyissue:No] Number of Participants With Acute Graft-versus-host Disease (GVHD) [TimeFrame:100 days] [Designatedassafetyissue:No] Number of Participants Who Relapsed at 1 Year [TimeFrame:1 year] [Designatedassafetyissue:No] Number of Subjects With All-cause Mortality [Tim…	Sustained donor engraftment [Designatedassafetyissue:No] Neutrophil and platelet recovery [Designatedassafetyissue:Yes] Incidence and severity of acute graft-versus-host disease (GVHD) and chronic GVHD [Designatedassafetyissue:Yes] Relapse rate [Designatedassafetyissue:No] All-cause mortality at 100 days [Designatedassafetyissue:Yes] Immune reconstitution [Designatedassafetyissue:No] Overall surv…
NCT00655655	Interventional	Phase 1	96	Active, not recruiting	Yes	April 9, 2008	A Phase I Trial of the mTOR Inhibitor RAD001 in Combination With VEGF Receptor Tyrosine Kinase Inhibitor PTK787/ZK 222584 in Patients With Advanced Solid Tumors	Dec-04	-		Mayo Clinic	Public	National Cancer Institute (NCI)	Public	Maximum tolerated dose of everolimus and vatalanib (Cohort 1) (Closed to enrollment as of 12/6/06) [Designatedassafetyissue:Yes] Toxicity associated with everolimus and vatalanib (Cohort 1) (Closed to enrollment as of 12/6/06) [Designatedassafetyissue:Yes] Therapeutic antitumor activity of everolimus and vatalanib (Cohort 1) (Closed to enrollment as of 12/6/06) [Designatedassafetyissue:No] Recomm…	April 9, 2008	Same as current	-	No	-	-	-	No info	No info
NCT01131234	Interventional	Phase 1	50	Active, not recruiting	No info	May 25, 2010	A Phase 1, Pharmacokinetic and Pharmacodynamic Study of the Combination of RO4929097 and Cediranib in Patients With Advanced Solid Tumors	May-10	-		Princess Margaret Hospital, Canada	Public	National Cancer Institute (NCI)	Public	Recommended phase II dose and safety profile of gamma-secretase inhibitor RO4929097 [Designatedassafetyissue:Yes]	May 25, 2010	Same as current	-	No	-	-	-	Pharmacokinetic profiles for both drugs [Designatedassafetyissue:No] Pharmacodynamic effects of both drugs [Designatedassafetyissue:No] Preliminary antitumor efficacy [Designatedassafetyissue:No]	Same as current
NCT01319851	Interventional		5	Suspended	Yes	September 15, 2010	Alefacept and Allogeneic Hematopoietic Stem Cell Transplantation for Children With Non-Malignant Diseases Who Have Been Multiply Transfused: a Pilot Study	Sep-10	-	-	Emory University	Public	Children's Healthcare of Atlanta	Public	Obtain preliminary estimates of its safety and efficacy [TimeFrame:average time is 3 years post transplant] [Designatedassafetyissue:Yes] Obtain preliminary estimates of its effect on central memory (Tcm) and effector memory (Tem) T cells. [TimeFrame:average time is 3 years post transplant] [Designatedassafetyissue:No]	March 18, 2011	Same as current	-	No	-	-	-	No info	No info
NCT01637194	Interventional	Phase 1	No info	Completed	Yes	October 20, 2011	A Phase I Evaluation of Cetuximab and RAD001 in Patients With Solid Tumors	Nov-08	Jul-11	Jul-11	Fox Chase Cancer Center	Public	National Cancer Institute (NCI)	Public	Number of patients with dose limiting toxicity [TimeFrame:Day -14 through Day 28 of Cycle 1] [Designatedassafetyissue:Yes]	July 6, 2012	Same as current	-	No	-	-	-	Composite Pharmacokinetic (PK) Analysis [TimeFrame:At days -14, 1,and 22 at 1, 2, 3, 6, and 24 hours after drug treatment and day -7 and prior to dosing on day -4] [Designatedassafetyissue:No] Preliminary clinical evidence of anti-tumor activity by time to progression and RECIST criteria with this regimen [TimeFrame:Baseline and every 2 courses (8 weeks)] [Designatedassafetyissue:No] Association …	Same as current
NCT01658319	Interventional	Phase 1	36	Recruiting	Yes	July 26, 2012	Phase I Trial of Fludarabine and Methoxyamine (TRC102) for Relapsed or Refractory Hematologic Malignancies	May-11	-		Case Comprehensive Cancer Center	Public	National Cancer Institute (NCI)	Public	Maximum Tolerated Dose (MTD) of methoxyamine given in conjunction with fludarabine in subjects with relapsed or refractory hematologic malignancies [TimeFrame:one cycle (28 days)] [Designatedassafetyissue:Yes] MTD of methoxyamine given in conjunction with fludarabine in subjects with relapsed or refractory hematologic malignancies [TimeFrame:after 6 cycles (at 6 months)] [Designatedassafetyissue:…	August 6, 2012	Same as current	-	No	-	-	-	Number of Participants with Adverse Events as a Measure of Dose limiting toxicities of the combination of methoxyamine and fludarabine [TimeFrame:at 6 cycles (6 months) of treatment] [Designatedassafetyissue:Yes] Number of Participants with Adverse Events as a Measure of Dose limiting toxicities of the combination of methoxyamine and fludarabine [TimeFrame:1 year] [Designatedassafetyissue:Yes] Ph…	Same as current
NCT00006055	Interventional		No info	Active, not recruiting	No info	July 5, 2000		Mar-00			Fairview University Medical Center	Public	No info	-	No info	-	No info	-	No	-	-	-	No info	No info
NCT00020865	Interventional	Phase 3	No info	Active, not recruiting	No info	July 11, 2001	Multicenter, Double-Blind, Randomized Study to Compare the Safety and Efficacy of Levofloxacin With That of Cefepime in the Treatment of Fever and Neutropenia - Phase IIIB	Sep-01			Jonsson Comprehensive Cancer Center	Public	National Cancer Institute (NCI)	Public	No info	-	No info	-	No	-	-	-	No info	No info
NCT00060255	Interventional	Phase 2	No info	Active, not recruiting	Yes	May 6, 2003	Autologous Blood and Marrow Transplantation for Hematologic Malignancy and Selected Solid Tumors	Jul-91	Aug-06		Roswell Park Cancer Institute	Public	No info	-	Morbidity [TimeFrame:+day 100] [Designatedassafetyissue:No] Mortality [TimeFrame:+day 100, +day 360] [Designatedassafetyissue:No] Overall outcome [TimeFrame:every 6 months until death] [Designatedassafetyissue:No] Response rate [TimeFrame:+day 100, +day 360] [Designatedassafetyissue:No] Toxicity [TimeFrame:+day100, +day 360] [Designatedassafetyissue:Yes] Disease-free survival [TimeFrame:up to 15y…	March 7, 2011	Morbidity Mortality Overall outcome Response rate Toxicity Disease-free survival Overall survival	April 18, 2007	Yes	Yes	Yes	Cannot determine	No info	No info
NCT00089141	Interventional	Phase 3	No info	Terminated	Yes	August 4, 2004	A Randomized Study to Evaluate The Efficacy of Mycophenolate Mofetil Added to The Systemic Immunosuppressive Regimen First Used For Treatment of Chronic Graft-Versus-Host Disease	May-04	Jul-08	Sep-08	Fred Hutchinson Cancer Research Center	Public	National Cancer Institute (NCI)	Public	Cure of Chronic GVHD Without Resorting to Secondary Systemic Therapy [TimeFrame:2 years] [Designatedassafetyissue:No]	August 26, 2009	Efficacy of the regimen with the addition of mycophenolate mofetil	November 8, 2006	Yes	Yes	Yes	Yes	Definitive Absence of Efficacy Success [TimeFrame:2 years] [Designatedassafetyissue:No] Open Label Systemic Treatment Because of Inadequate Response to Primary Therapy [TimeFrame:2 years] [Designatedassafetyissue:No] Bronchiolitis Obliterans [TimeFrame:within 4 years] [Designatedassafetyissue:No] Recurrent Malignancy [TimeFrame:within 4 years] [Designatedassafetyissue:Yes] Non-relapse Mortality […	Comparison of hazard rates of efficacy success [Designatedassafetyissue:No] Duration of treatment with prednisone [Designatedassafetyissue:No] Efficacy failure [Designatedassafetyissue:No] Treatment failure [Designatedassafetyissue:No] Survival without recurrent malignancy [Designatedassafetyissue:No] Overall survival [Designatedassafetyissue:No] Cumulative incidence of secondary systemic treatme…
NCT00301951	Interventional		No info	Completed	Yes	March 9, 2006	Pilot Study of Reduced-Intensity Umbilical Cord Blood Transplantation in Adult Patients With Advanced Hematopoietic Malignancies	Sep-04	Jul-09	Jul-09	University of California, San Francisco	Public	National Cancer Institute (NCI)	Public	Safety and Feasibility of donor cord blood transplant [TimeFrame:up to 36 months post transplant] [Designatedassafetyissue:Yes]	October 2, 2012	Same as current	-	No	-	-	-	No info	No info
NCT00453206	Interventional	Phase 2	40	Recruiting	Yes	March 27, 2007	Reduced Intensity Allogeneic Hematopoietic Cell Transplantation for Patients With Hematological Diseases	Feb-07	-	-	Comprehensive Cancer Center of Wake Forest University	Public	No info	-	Treatment-related mortality within the first 6 months after transplantation [TimeFrame:6 months] [Designatedassafetyissue:No]	June 16, 2011	Treatment-related mortality within the first 6 months after transplantation	March 27, 2007	Yes	Yes	Cannot determine	Cannot determine	Complete response [TimeFrame:monthly] [Designatedassafetyissue:No] Overall survival [TimeFrame:monthly] [Designatedassafetyissue:No] Disease-free survival [TimeFrame:monthly] [Designatedassafetyissue:No] Graft-versus-host disease [TimeFrame:monthly] [Designatedassafetyissue:No] Iron status at the time of transplantation [TimeFrame:baseline] [Designatedassafetyissue:No] Quality of life at the time…	Complete response Overall survival Disease-free survival Graft-versus-host disease Iron status at the time of transplantation Quality of life at the time of transplantation Treatment-related mortality at 100 days after transplantation
NCT00534118	Interventional		50	Recruiting	Yes	September 20, 2007	Cellular Infusions in Patients With Recurrent or Persistent Hematologic Malignancies After Allogeneic Stem Cell Transplant	Oct-03	-		Roswell Park Cancer Institute	Public	No info	-	Determine if response rate exceeds 10% [TimeFrame:Every 2 weeks] [Designatedassafetyissue:No] Estimate the complete Response rate [TimeFrame:Every 2 weeks] [Designatedassafetyissue:No] Duration of response [TimeFrame:Every 2 weeks] [Designatedassafetyissue:No]	April 21, 2011	Percent of complete responses Response rate Duration of response	September 20, 2007	Yes	Yes	Cannot determine	Cannot determine	Assess toxicity of cellular therapy [TimeFrame:Every 2 weeks] [Designatedassafetyissue:Yes]	Toxicity
NCT00003926	Interventional	Phase 1	No info	Terminated	Yes	November 1, 1999	A Phase I Study of the Chemoprotectant Amifostine With Autologous Stem Cell Transplantation for High Risk or Relapsed Pediatric Solid Tumors and Brain Tumors	Nov-98	Aug-02	Aug-03	Masonic Cancer Center, University of Minnesota	Public	No info	-	No info	-	No info	-	No	-	-	-	No info	No info
NCT00036959	Interventional	Phase 1	90	Completed	No info	May 13, 2002	Phase I Trial and Pharmacokinetic Study of ABT-751, an Orally Bioavailable Tubulin Binding Agent, on a 7 Day and 21 Day Dosing Schedule in Pediatric Patients With Refractory Solid Tumors	Mar-02	Feb-10	Feb-10	National Institutes of Health Clinical Center (CC)	Public	National Cancer Institute (NCI)	Public	No info	-	No info	-	No	-	-	-	No info	No info
NCT00053989	Interventional	Phase 2	No info	Active, not recruiting	Yes	February 5, 2003	Non-Myeloablative Allogeneic Peripheral Blood Stem Cell Transplantation for Hematologic Malignancies and Aplastic Anemia	Jan-02	-		Roswell Park Cancer Institute	Public	No info	-	Safety [TimeFrame:Weekly while on study] [Designatedassafetyissue:Yes] Toxicity [TimeFrame:Weekly while on study] [Designatedassafetyissue:Yes] Clinical response [TimeFrame:Weekly until day +100] [Designatedassafetyissue:No] Overall outcome [TimeFrame:Yearly until progression] [Designatedassafetyissue:No] Incidence of graft-vs-tumor effect, graft-vs-host disease, and chimerism [TimeFrame:Day 30-4…	February 18, 2011	Safety Toxicity Clinical response Overall outcome Incidence of graft-vs-tumor effect, graft-vs-host disease, and chimerism	August 14, 2007	Yes	Yes	Cannot determine	Cannot determine	No info	No info
NCT00112619	Interventional	Phase 1	No info	Terminated	Yes	June 2, 2005	A Phase I Pharmacokinetic Optimal Dosing Study of Intraventricular Topotecan for Children With Neoplastic Meningitis	Aug-05	Aug-10		Pediatric Brain Tumor Consortium	Public	National Cancer Institute (NCI)	Public	Estimate the maximum tolerated dose of intraventricular topotecan on this schedule [TimeFrame:First 14 days of therapy] [Designatedassafetyissue:Yes] Number of patients with dose-limiting toxicity [TimeFrame:First 14 days of therapy] [Designatedassafetyissue:Yes] Estimate the dose of intraventricular topotecan that will result in cerebrospinal fluid lactone concentrations exceeding 1 ng/mL for at…	June 29, 2011	Same as current	-	No	-	-	-	Number of patients with objective documentation of tumor response to intraventricular topotecan [TimeFrame:Weeks 5, 11 and then every 12 weeks until off study] [Designatedassafetyissue:No] Pharmacokinetics [TimeFrame:Day 1 of Week 1] [Designatedassafetyissue:No] Correlation of imaging parameters with tumor response [TimeFrame:Pre-treatment, week 5, week 11, and then every 12 weeks until off study…	Same as current
NCT00416624	Interventional		320	Completed	Yes	December 27, 2006	RC05CB A Pilot, Randomized Comparison of Standard Weekly Epoetin Alfa to Every-3-Week-Epoetin Alfa and Every 3-Week Darbepoetin Alfa	May-07	Jun-09	Jun-09	Mayo Clinic	Public	National Cancer Institute (NCI)	Public	Hematopoietic response (hemoglobin rise of 2 g/dL from baseline OR achievement of hemoglobin within the goal range) [TimeFrame:20 weeks]	March 16, 2011	Hematopoietic response (hemoglobin rise of 2 g/dL from baseline OR achievement of hemoglobin of at least 12 g/dL)	December 27, 2006	Yes	Yes	Yes	Yes	Weekly change in hemoglobin levels [TimeFrame:16 weeks] [Designatedassafetyissue:No] Time required to achieve hemoglobin levels within the goal range [TimeFrame:16 weeks] [Designatedassafetyissue:No] Proportion of patients requiring red blood cell (RBC) transfusions and the number of transfusions required [TimeFrame:16 weeks] [Designatedassafetyissue:No] Dose reduction in each regimen [Designated…	Weekly change in hemoglobin levels Hemoglobin changes from baseline to weeks 4, 7, 10, 13, and 16 Time required to achieve hemoglobin levels of at least 12.0 g/dL Proportion of patients requiring red blood cell (RBC) transfusions and the number of transfusions required Dose reduction in each regimen Adverse events as measured by CTCAE v3.0 Quality of life as measured by Functional Assessment of C…
NCT00668564	Interventional	Phase 2	No info	Terminated	Yes	April 25, 2008	Treatment of Lysosomal and Peroxisomal Inborn Errors of Metabolism by Hematopoietic Cell Transplantation	Mar-08	Feb-10	Feb-10	Masonic Cancer Center, University of Minnesota	Public	No info	-	Number of Patients Achieving Engraftment [TimeFrame:Day 100] [Designatedassafetyissue:No]	June 14, 2011	Survival [TimeFrame:at 100 days, 1 year and 3 years] [Designatedassafetyissue:No]	April 28, 2008	Yes	Yes	Yes	Yes	Overall Survival [TimeFrame:Day 100, 1 Year, 3 Years] [Designatedassafetyissue:No]	Incidence and severity of graft-versus-host disease (GVHD) [TimeFrame:at day 100] [Designatedassafetyissue:Yes] Incidence of viral and fungal infections [TimeFrame:at day 180] [Designatedassafetyissue:Yes] Incidence of pulmonary complications [TimeFrame:at day 180] [Designatedassafetyissue:Yes] Changes in neuropsychometric function [TimeFrame:at 1 year, 2 years and 3 years in comparison to baseli…
NCT01523223	Interventional	Phase 1	18	Recruiting	Yes	January 27, 2012	A Phase I Study of CD8 Memory T-Cell Donor Lymphocyte Infusion for Relapse of Hematolymphoid Malignancies Following Matched Related Donor Allogeneic Hematopoietic Cell Transplantation	Jan-12	-		Robert Lowsky	Pharma	National Cancer Institute (NCI)	Public	Occurence (individual listings and summary) of dose-limiting toxicities [TimeFrame:60 days following CD8+ memory T-cell infusion] [Designatedassafetyissue:Yes] Incidence of GVHD [TimeFrame:Change from Baseline to 60 days following the CD8+ memory T-cell infusion] [Designatedassafetyissue:Yes]	January 31, 2012	Same as current	-	No	-	-	-	Disease response as assessed by complete remission, partial remission, stable disease, and progressive disease from radiographic and cellular or tissue samples [TimeFrame:Change from baseline to 180 days following infusion] [Designatedassafetyissue:No] Incidence of donor-specific chimerism assessed by STR analysis [TimeFrame:Change from baseline to 6 months] [Designatedassafetyissue:No]	Same as current
NCT00309907	Interventional	Phase 2	40	Completed	No info	March 29, 2006	Soluble Tumor Necrosis Factor Receptor: Enbrel (Etanercept) for the Treatment of Acute Non-Infectious Pulmonary Dysfunction (Idiopathic Pneumonia Syndrome) Following Allogeneic Stem Cell Transplantation	Apr-06	Aug-12		Children's Oncology Group	Public	National Cancer Institute (NCI)	Public	Response at 28 days [Designatedassafetyissue:No]	October 23, 2008	Response at 28 days	April 25, 2007	Yes	Yes	No	Cannot determine	Survival at 56 days [Designatedassafetyissue:No] Overall survival [Designatedassafetyissue:No] Time to discontinuation of supplemental oxygen support [Designatedassafetyissue:No] Toxicity as measured by CTC version 3.0 [Designatedassafetyissue:Yes] Bronchoalveolar lavage fluid and serum cytokine pro-inflammatory markers as assessed by enzyme-linked immunosorbent assays [Designatedassafetyissue:No…	Survival at 56 days Overall survival Time to discontinuation of supplemental oxygen support Toxicity as measured by CTC version 3.0 Bronchoalveolar lavage fluid and serum cytokine pro-inflammatory markers as assessed by enzyme-linked immunosorbent assays C-reactive protein levels at baseline and days 7, 14, 21, and 28
NCT00361049	Interventional	Phase 1	No info	Completed	Yes	August 3, 2006	Donor Mesenchymal Stem Cell Infusion for Treatment of Graft Versus Host Disease: A Phase I Trial	Sep-04	Jun-09	Nov-10	Case Comprehensive Cancer Center	Public	National Cancer Institute (NCI)	Public	Safety [TimeFrame:Monitored for 6 hours for infusion related toxicity. Temperature, blood pressure, pulse and O2 saturation will be measured at baseline and every 10 minutes x 2, every 30 minutes x 2, and every hour x 3.] [Designatedassafetyissue:Yes]	March 18, 2010	Safety	November 8, 2006	Yes	Yes	Yes	No	Complete and partial resolution of graft-vs-host disease (GVHD) [TimeFrame:Patients will be evaluated for clinical signs and symptoms of GVHD weekly for up to 28 days.] [Designatedassafetyissue:No] Cytokine levels, lymphocyte subsets, and donor-reactive lymphocyte numbers in patients with acute GVHD [TimeFrame:Pre-transplant, at diagnosis, 7 and 14 days after MSC infusion] [Designatedassafetyissu…	Complete and partial resolution of graft-vs-host disease (GVHD) Cytokine levels, lymphocyte subsets, and donor-reactive lymphocyte numbers in patients with acute GVHD
NCT00365508	Interventional	Phase 3	700	Completed	No info	August 16, 2006	Comparing the Lozenge to the Patch for Smoking Cessation	Feb-06	Aug-09		Fox Chase Cancer Center	Public	National Cancer Institute (NCI)	Public	Continuous abstinence assessed by the time-line follow-back method (quit day to 6-month follow up) [Designatedassafetyissue:No]	December 25, 2007	Continuous abstinence assessed by the time-line follow-back method (quit day to 6-month follow up)	November 8, 2006	Yes	Yes	No	Cannot determine	Rate of compliance at 24 hours and 30 days [Designatedassafetyissue:No]	Rate of compliance at 24 hours and 30 days
NCT00661999	Interventional	Phase 3	No info	Completed	Yes	April 18, 2008	A Phase III, Randomized Study of the Effects of Parenteral Iron, Oral Iron, or No Iron Supplementation on the Erythropoietic Response to Darbepoetin Alfa for Cancer Patients With Chemotherapy-Associated Anemia	Jan-06	Mar-09	Mar-09	Mayo Clinic	Public	National Cancer Institute (NCI)	Public	Hematopoietic Response Rate Defined as the Number of Participants Who Exhibit a Hematopoietic Response [TimeFrame:16 Weeks] [Designatedassafetyissue:No]	March 15, 2011	Proportion of patients who exhibit a hematopoietic response [Designatedassafetyissue:No]	April 18, 2008	Yes	Yes	Yes	Yes	Percentage of Patients Maintaining an Average Hemoglobin Level Within the National Comprehensive Cancer Network (NCCN) Range (11-13 g/dL) Through Week 16, Once Achieving a Hemoglobin of &#8805 11 g/dL [TimeFrame:16 Weeks] [Designatedassafetyissue:No] Incidence of Patients Receiving at Least One Red Blood Cell (RBC) Transfusions [TimeFrame:Week 1 to Week 16] [Designatedassafetyissue:No] Mean Incre…	Percentage of patients maintaining an average hemoglobin level within the NCCN range (11-13 g/dL) through week 16, once achieving a hemoglobin of &#8805 11 g/dL [Designatedassafetyissue:No] Incidence of patients receiving at least one RBC transfusion from week 1 to week 16 [Designatedassafetyissue:No] Comparison of mean hemoglobin increment at weeks 7 and 16 with the baseline hemoglobin value [De…
NCT00865553	Interventional	Phase 2	630	Recruiting	No info	March 18, 2009	Clinical Testing of a Decision Support System for Tobacco Use Treatment	Mar-09	-		University of Vermont	Public	National Cancer Institute (NCI)	Public	Physician adherence to the United States Public Health Service's Tobacco Use and Dependence Treatment guideline (USPHS Guideline) as measured by the patient exit survey [Designatedassafetyissue:No] Patient perception of physician as measured by the patient exit survey and telephone interview [Designatedassafetyissue:No] Prevalence of smoking and associated variables as measured by the patient exi…	March 18, 2009	Same as current	-	No	-	-	-	No info	No info
NCT01158274	Interventional	Phase 1	40	Recruiting	No info	July 7, 2010	A Phase 1 Study of RO4929097 (NSC749225) in Combination With Capecitabine in Refractory Solid Tumors	Nov-09	-		University of Wisconsin, Madison	Public	National Cancer Institute (NCI)	Public	Maximum-tolerated dose of RO4929097 (Part 1) [Designatedassafetyissue:Yes] Dose-limiting toxicities (Part 1) [Designatedassafetyissue:Yes] Safety [Designatedassafetyissue:Yes]	July 7, 2010	Same as current	-	No	-	-	-	Clinical activity [Designatedassafetyissue:No] Pharmacokinetic and pharmacogenomic profiles [Designatedassafetyissue:No] Progression-free and overall survival (Part 2a and 2b) [Designatedassafetyissue:No] Overall response rate (Part 2a and 2b) [Designatedassafetyissue:No]	Same as current
NCT00002608	Interventional	Phase 2	30	Completed	No info	November 1, 1999	Cisplatin, Doxorubicin and Tamoxifen in the Treatment of Incurable Soft Tissue and Endocrine Malignancies	May-94			Ottawa Regional Cancer Centre	Public	No info	-	No info	-	No info	-	No	-	-	-	No info	No info
NCT00002764	Interventional	Phase 3	340	Completed	No info	November 1, 1999	METASTASECTOMY AND CHEMOTHERAPY FOR LUNG METASTASES FROM SOFT TISSUE SARCOMA: A RANDOMIZED PHASE III STUDY (AN INTERGROUP STUDY WITH THE SCANDINAVIAN SARCOMA GROUP)	Apr-96	Nov-00		European Organisation for Research and Treatment of Cancer - EORTC	Public	Eastern Cooperative Oncology Group;;Scandinavian Sarcoma Group;;Southwest Oncology Group	Public	No info	-	No info	-	No	-	-	-	No info	No info
NCT00005842	Interventional	Phase 1	No info	Completed	No info	June 2, 2000	A Phase I, Pharmacokinetic, and Biologic Correlative Study of R115777 (NSC 702818) and Herceptin in Patients With Advanced Cancer	Jun-00			University of Texas	Public	National Cancer Institute (NCI)	Public	No info	-	No info	-	No	-	-	-	No info	No info
NCT00019630	Interventional	Phase 1	No info	Completed	No info	March 1, 2007	Phase I Study of Doxorubicin HCl Liposome in Pediatric Patients With Refractory Solid Tumors	Jul-99			National Cancer Institute (NCI)	Public	No info	-	No info	-	No info	-	No	-	-	-	No info	No info
NCT00090935	Interventional		No info	Active, not recruiting	No info	September 7, 2004	A Pilot Study To Evaluate The Response Rate Of Procrit (Epoetin Alfa) At 60,000 Units Every Two Weeks In Anemic Patients With Cancer Not Receiving Chemotherapy Or Radiation Therapy	Jul-04			Jonsson Comprehensive Cancer Center	Public	National Cancer Institute (NCI)	Public	No info	-	No info	-	No	-	-	-	No info	No info
NCT00104923	Interventional	Phase 1	40	Active, not recruiting	No info	March 3, 2005	Phase I Trial of Intravenous Fenretinide (4-HPR) for Patients With Hematologic Malignancies	Feb-05	-		California Cancer Consortium	Public	National Cancer Institute (NCI)	Public	Complete and partial response at 2 months following study completion [TimeFrame:continuing] [Designatedassafetyissue:No] Stable and progressive disease at 2 months following study completion [TimeFrame:continuing] [Designatedassafetyissue:No]	October 11, 2010	Complete and partial response at 2 months following study completion Stable and progressive disease at 2 months following study completion	November 8, 2006	Yes	Yes	Cannot determine	Cannot determine	No info	No info
NCT00376987	Interventional	Phase 2	No info	Active, not recruiting	No	September 13, 2006	Do Dietary Supplements of Zinc Reduce Serum Cadmium Levels in Smokers?	Dec-03	Oct-06		Comprehensive Cancer Center of Wake Forest University	Public	National Cancer Institute (NCI)	Public	Reduction of cadmium levels [TimeFrame:17 weeks] [Designatedassafetyissue:No] Serum levels of cotinine, zinc, and cadmium at 3 pre-supplementation visits and at 6 supplementation visits [TimeFrame:17 weeks] [Designatedassafetyissue:No] Correlation of increased cadmium levels with decreased mismatch repair [TimeFrame:17 weeks] [Designatedassafetyissue:No] Reversal of cadmium-induced inhibition of …	June 28, 2012	Reduction of cadmium levels Serum levels of cotinine, zinc, and cadmium at 3 pre-supplementation visits and at 6 supplementation visits Correlation of increased cadmium levels with decreased mismatch repair Reversal of cadmium-induced inhibition of mismatch repair	November 8, 2006	Yes	Yes	Yes	Cannot determine	No info	No info
NCT00436410	Interventional	Phase 0	108	Completed	No info	February 15, 2007	An Evaluation of the Tissue Distribution and the Selective Tumor Trafficking of TNF-Bound Colloidal Gold (CYT-6091) Following Intravenous Administration in Subjects With Primary and Metastatic Cancer Undergoing Surgical Resection	Dec-06		Aug-09	National Institutes of Health Clinical Center (CC)	Public	National Cancer Institute (NCI)	Public	Tumor tissue and normal tissue distribution of colloidal gold-bound tumor necrosis factor [Designatedassafetyissue:No] Comparison of the impact of distribution time and histology on accumulation of treatment particles in tumor vs normal tissues [Designatedassafetyissue:No]	December 25, 2007	Tumor tissue and normal tissue distribution of colloidal gold-bound tumor necrosis factor Comparison of the impact of distribution time and histology on accumulation of treatment particles in tumor vs normal tissues	February 15, 2007	Yes, same year	Yes	Cannot determine	No	Acute antitumor activity of treatment [Designatedassafetyissue:No] Long-term toxicity of treatment as assessed by CTCAE v3.0 [Designatedassafetyissue:Yes]	Acute antitumor activity of treatment Long-term toxicity of treatment as assessed by CTCAE v3.0
NCT00458731	Interventional	Phase 1	66	Active, not recruiting	No	April 9, 2007	Phase I Clinical Trial Evaluating the Toxicity, Pharmacokinetics and Biological Effect of Intravenous Bevacizumab (Avastin&#8482;) in Combination With Escalating Doses of Oral AZD2171 for Patients With Advanced Malignancies	May-07	-		M.D. Anderson Cancer Center	Public	National Cancer Institute (NCI)	Public	Maximum Tolerated Dose (MTD) [TimeFrame:Every 28 day cycle] [Designatedassafetyissue:Yes] Pharmacokinetics of Bevacizumab and AZD2171 [TimeFrame:Cycle 1 (beginning & end of 28 day cycle)] [Designatedassafetyissue:No]	June 8, 2010	Maximum tolerated dose Pharmacokinetics of bevacizumab and AZD2171 Toxicity	April 9, 2007	Yes	Yes	Cannot determine	Cannot determine	No info	Vascular endothelial growth factor expression in malignant effusions Response rate Association between nitric oxide and blood pressure
NCT00499733	Interventional		23	Recruiting	No info	July 10, 2007	Sequential Administration of Cryoablation and Cyclophosphamide for Advanced Solid Epithelial Cancer	Jun-07	-		Sidney Kimmel Comprehensive Cancer Center	Public	National Cancer Institute (NCI)	Public	Safety, in terms of absences of severe adverse events (SAE) and unacceptable toxicity [Designatedassafetyissue:Yes] Tumor response, according to RECIST criteria [Designatedassafetyissue:No]	December 25, 2007	Response, defined as the absence of a serious adverse event or unacceptable toxicity Safety	July 10, 2007	Yes, same year	Yes	Cannot determine	Cannot determine	No info	No info
NCT00526149	Interventional	Phase 2	185	Active, not recruiting	No info	September 5, 2007	Multicenter Parallel Phase II Trial of BI 2536 Administered as One Hour IV Infusion Every 3 Weeks in Defined Cohorts of Patients With Various Solid Tumors. A New Drug Screening Program of the EORTC Network of Core Institutions (NOCI)	Jul-07			European Organisation for Research and Treatment of Cancer - EORTC	Public	No info	-	Confirmed objective response rate (complete and partial responses) as defined by RECIST [Designatedassafetyissue:No]	December 25, 2007	Confirmed objective response rate (complete and partial responses) as defined by RECIST	September 5, 2007	Yes, same year	Yes	Cannot determine	Cannot determine	Clinical benefit as assessed by RECIST [Designatedassafetyissue:No] Duration of response [Designatedassafetyissue:No] Overall progression-free survival [Designatedassafetyissue:No] Overall survival [Designatedassafetyissue:No] Safety as assessed by CTCAE version 3.0 [Designatedassafetyissue:Yes]	Clinical benefit as assessed by RECIST Duration of response Overall progression-free survival Overall survival Safety as assessed by CTCAE version 3.0
NCT00534001	Interventional	Phase 2	No info	Active, not recruiting	Yes	September 20, 2007	A Phase II Study of the Effects of Extended Pre-Cessation Bupropion for Smoking Cessation	Jan-06	May-09		Roswell Park Cancer Institute	Public	No info	-	Effect of bupropion hydrochloride on changes in smoking behavior as well as smoking satisfaction, craving, and withdrawal as determined during the pre-cessation phase [TimeFrame:4 weeks] [Designatedassafetyissue:No] Role of pre-cessation bupropion hydrochloride effects in smoking cessation [TimeFrame:4 weeks] [Designatedassafetyissue:No]	September 23, 2011	Effect of bupropion hydrochloride on changes in smoking behavior as well as smoking satisfaction, craving, and withdrawal as determined during the pre-cessation phase Role of pre-cessation bupropion hydrochloride effects in smoking cessation	September 20, 2007	Yes	Yes	Yes	Cannot determine	No info	No info
NCT00587964	Interventional	Phase 2	50	Completed	No info	December 26, 2007	Phase II Trial of Stereotactic Radiosurgery Boost Following Surgical Resection for Brain Metastases	Jun-04	Jan-09	Jan-09	Memorial Sloan-Kettering Cancer Center	Public	No info	-	To determine the local control following a combination of stereotactic radiosurgery and surgical resection for brain metastases to determine the incidence of the brain injury following the combination therapy [TimeFrame:1 year] [Designatedassafetyissue:Yes]	January 7, 2008	Same as current	-	No	-	-	-	No info	No info
NCT00659568	Interventional	Phase 1	28	Completed	No info	April 15, 2008	A Phase I Study of Temsirolimus in Combination With Metformin in Advanced Solid Tumours	Mar-08	Feb-10		London Regional Cancer Program at London Health Sciences Centre	Public	No info	-	Maximum tolerated dose and recommended phase II dose of metformin hydrochloride when administered with temsirolimus [Designatedassafetyissue:Yes]	April 15, 2008	Same as current	-	No	-	-	-	Toxicity and safety, with particular reference to glucose and lipid deregulation [Designatedassafetyissue:Yes] Antitumor activity, including tumor response rate and time to progression [Designatedassafetyissue:No] Objective response [Designatedassafetyissue:No] Survival [Designatedassafetyissue:No] Frequency and severity of adverse events [Designatedassafetyissue:Yes]	Same as current
NCT00734890	Interventional	Phase 1	18	Completed	No info	August 13, 2008	Phase I Study of Vandetanib (ZD 6474) and Bevacizumab Combination Therapy Evaluating the VEGF and EGF Signal Transduction Pathways in Adults With Solid Tumors and Lymphomas	Mar-08	Jun-10	Feb-11	National Institutes of Health Clinical Center (CC)	Public	National Cancer Institute (NCI)	Public	Maximum tolerated dose [Designatedassafetyissue:Yes] Safety [Designatedassafetyissue:Yes] Toxicity [Designatedassafetyissue:Yes]	August 13, 2008	Same as current	-	No	-	-	-	No info	No info
NCT00790569	Interventional		602	Active, not recruiting	Yes	November 11, 2008	Varenicline Versus Nicotine Replacement for Methadone-Maintained Smokers	Sep-08	-	-	Butler Hospital	Public	National Cancer Institute (NCI)	Public	Rates of smoking cessation [TimeFrame:12 months] [Designatedassafetyissue:No]	November 4, 2010	Rates of smoking cessation [Designatedassafetyissue:No]	November 12, 2008	Yes	Yes	Cannot determine	Cannot determine	Smoking urges [TimeFrame:12 months] [Designatedassafetyissue:No] Withdrawal symptoms [TimeFrame:12 months] [Designatedassafetyissue:No] Retention in methadone maintenance [TimeFrame:12 months] [Designatedassafetyissue:No] Methadone dose changes [TimeFrame:12 months] [Designatedassafetyissue:No] Use of illicit drugs as measured by urine toxicologies [TimeFrame:12 months] [Designatedassafetyissue:N…	Smoking urges [Designatedassafetyissue:No] Withdrawal symptoms [Designatedassafetyissue:No] Reinforcing effects of smoking [Designatedassafetyissue:No] Retention in methadone maintenance [Designatedassafetyissue:No] Methadone dose changes [Designatedassafetyissue:No] Use of illicit drugs as measured by urine toxicologies [Designatedassafetyissue:No]
NCT00896454	Interventional	Phase 2	33	Recruiting	No info	May 7, 2009	A Single-arm, Multicenter, Proof-of-concept Study of Denosumab in the Treatment of Hypercalcemia of Malignancy in Subjects With Elevated Serum Calcium Despite Recent Treatment With IV Bisphosphonates	Nov-09	-	-	Amgen	Pharma	No info	-	Proportion of subjects with a response, defined as corrected serum calcium &lt/= 11.5 mg/dL (2.9 millimoles/L) within 10 days after the first dose of denosumab. [TimeFrame:10 days] [Designatedassafetyissue:No]	May 7, 2009	Same as current	-	No	-	-	-	Proportion of subjects with a response (ie, corrected serum calcium &lt/= 11.5 mg/dL (2.9 millimoles/L) by visit [TimeFrame:33 months] [Designatedassafetyissue:No] Proportion of subjects with a complete response (CR) (ie, corrected serum calcium &lt/= 10.8 mg/dL (2.7 millimoles/L) by visit [TimeFrame:33 months] [Designatedassafetyissue:No] Time to response [TimeFrame:33 months] [Designatedassafet…	Porportion of subjects with a response (ie, corrected serum calcium &lt/= 11.5 mg/dL (2.9 millimoles/L) by visit [TimeFrame:33 months] [Designatedassafetyissue:No] Proportion of subjects with a complete response (CR) (ie, corrected serum calcium &lt/= 10.8 mg/dL (2.7 millimoles/L) by visit [TimeFrame:33 months] [Designatedassafetyissue:No] Time to response [TimeFrame:33 months] [Designatedassafet…
NCT01326702	Interventional	Phase 1	89	Recruiting	No info	March 30, 2011	A Phase 1b/2a Study of ABT-888 in Combination With Bendamustine +/- Rituximab in Lymphoma, Multiple Myeloma and Solid Tumors	Jul-11	-		Memorial Sloan-Kettering Cancer Center	Public	National Cancer Institute (NCI)	Public	MTD of veliparib in combination with bendamustine (phase I) [Designatedassafetyissue:No] Safety of veliparib in combination with bendamustine hydrochloride and rituximab [Designatedassafetyissue:Yes] Adverse event profile as assessed by NCI CTCAE v. 4.0 (phase I) [Designatedassafetyissue:Yes] Complete response rate (phase II) [Designatedassafetyissue:No]	March 30, 2011	Same as current	-	No	-	-	-	Pharmacokinetic parameters of veliparib [Designatedassafetyissue:No] Pharmacodynamic parameters of veliparib [Designatedassafetyissue:No] Response rates and survival (phase II) [Designatedassafetyissue:No] Progression-free survival (phase II) [Designatedassafetyissue:No] Duration of remission (phase II) [Designatedassafetyissue:No]	Same as current
NCT01419795	Interventional	Phase 2	50	Recruiting	No	August 15, 2011	A Phase II Study Investigating Treatment of Post-Allogeneic Transplant Progression or Relapse of CLL/SLL/PLL or NHL With Lenalidomide Alone or With Rituximab	May-12	-		Fred Hutchinson Cancer Research Center/University of Washington Cancer Consortium	Public	National Cancer Institute (NCI)	Public	Improvement in overall survival of patients receiving lenalidomide with or without rituximab in comparison to historical controls managed by single or multiple chemotherapeutic agents or donor lymphocyte infusion (DLI) (Cohort 1) [TimeFrame:12 months] [Designatedassafetyissue:No]	July 31, 2012	Improvement in overall survival of patients receiving lenalidomide with or without rituximab in comparison to historical controls managed by single or multiple chemotherapeutic agents or donor lymphocyte infusion (DLI) (Cohort 1) [TimeFrame:12 months] [Designatedassafetyissue:No]	August 17, 2011	No	-	-	-	Rate of response (CR, PR, or SD) and time to progression [TimeFrame:Assessed up to 18 months] [Designatedassafetyissue:No] Grade III-IV toxicity in patients receiving lenalidomide with or without rituximab [TimeFrame:Assessed up to 30 days after completion of study treatment] [Designatedassafetyissue:Yes] Incidences of grades II-IV acute GVHD and limited or extensive chronic GVHD [TimeFrame:Asses…	Rate of response (CR, PR, or SD) and time to progression [TimeFrame:Every 2 months at day 1 of courses 1, 3, 5, 7, 9, and 12 and then every 3 months for 18 months] [Designatedassafetyissue:No] Grade III-IV toxicity in patients receiving lenalidomide with or without rituximab [TimeFrame:Days 8 and 22 of course 1, day 1 of each subsequent course, and 30 days after completion of study treatment] [De…
NCT01643603	Interventional	Phase 1	30	Recruiting	Yes	May 30, 2012	Phase I/II Study of Dasatinib in Recipients of Allogeneic Stem Cell Transplantation for Hematologic Malignancies.	May-12	-	-	Barbara Ann Karmanos Cancer Institute	Public	National Cancer Institute (NCI)	Public	Maximum tolerated dose (MTD) and Dose limiting toxicity (DLT) of dasatinib [TimeFrame:2 months] [Designatedassafetyissue:Yes]	July 16, 2012	Same as current	-	No	-	-	-	Estimate the non-DLTs associated with administration of dasatinib in allogeneic stem cell transplantation (ASCT) recipients [TimeFrame:Up to 6 months post treatment] [Designatedassafetyissue:Yes] Estimate the incidence of large granular lymphocytosis (LGL) and its clinical course in recipients of ASCT [TimeFrame:Up to 6 months] [Designatedassafetyissue:No] Perform correlative in vitro studies to …	Same as current
NCT01678443	Interventional	Phase 1	45	Not yet recruiting	No	August 31, 2012	A Phase I Study Evaluating Escalating Doses of 90Y-BC8-DOTA (Anti-CD45) Antibody Followed by Autologous Stem Cell Transplantation for Relapsed or Refractory Lymphoid Malignancies	Nov-12	-		Fred Hutchinson Cancer Research Center/University of Washington Cancer Consortium	Public	National Cancer Institute (NCI)	Public	MTD of yttrium Y 90 anti-CD45 monoclonal antibody BC8 before stem cell transplant defined as dose-limiting toxicity rate of 25% graded according to the National Cancer Institute Common Terminology Criteria for Adverse Events (NCI CTCAE) v4.0 [TimeFrame:Day -14] [Designatedassafetyissue:Yes]	September 4, 2012	Same as current	-	No	-	-	-	Overall response rate [TimeFrame:Up to 6 years] [Designatedassafetyissue:No] Overall survival [TimeFrame:Up to 6 years] [Designatedassafetyissue:No] Progression-free survival [TimeFrame:Up to 6 years] [Designatedassafetyissue:No]	Same as current
NCT00002641	Interventional	Phase 3	350	Active, not recruiting	No info	November 1, 1999	RANDOMISED TRIAL OF ADJUVANT CHEMOTHERAPY WITH HIGH-DOSE DOXORUBICIN, IFOSFAMIDE AND LENOGRASTIM IN HIGH GRADE SOFT TISSUE SARCOMA	Feb-95			European Organisation for Research and Treatment of Cancer - EORTC	Public	NCIC Clinical Trials Group	Public	No info	-	No info	-	No	-	-	-	No info	No info
NCT00003022	Interventional	Phase 1	No info	Completed	No info	November 1, 1999	Phase I Study of Intrathecal 131-I-3F8 Monoclonal Antibody in Patients With GD2 Positive Leptomeningeal Neoplasms	Apr-97			Memorial Sloan-Kettering Cancer Center	Public	National Cancer Institute (NCI)	Public	No info	-	No info	-	No	-	-	-	No info	No info
NCT00003196	Interventional		30	Active, not recruiting	No info	November 1, 1999	Induction Of Mixed Hematopoietic Chimerism In Older Patients With B-Cell Malignancies and in Selected Other Diseases, Using Low Dose TBI , PBSC Infusion And Post-Transplant Immunosuppression With Cyclosporine And Mycophenolate Mofetil to be Followed by Donor Lymphocyte Infusion: A Pilot Study.	Sep-97	Apr-02		Fred Hutchinson Cancer Research Center/University of Washington Cancer Consortium	Public	National Cancer Institute (NCI);;National Heart, Lung, and Blood Institute (NHLBI)	Public	Incidence of GVHD, myelosuppression, and infections [TimeFrame:Up to 5 years] [Designatedassafetyissue:Yes] Greater than 10% incidence of treatment-related mortality (TRM) after PBSC infusion, defined as death without evidence of disease progression [TimeFrame:Within 65 days of transplant] [Designatedassafetyissue:Yes] Greater than 20% incidence of TRM after DLI, defined as death without evidence…	May 17, 2012	Same as current	-	No	-	-	-	Response of malignancy to DLI [TimeFrame:Up to 5 years] [Designatedassafetyissue:No] Incidence of myelosuppression after initial PBSC transplant [TimeFrame:Up to day 56] [Designatedassafetyissue:No] Incidence of aplasia after DLI [TimeFrame:Up to day 90] [Designatedassafetyissue:No] Incidence of grades 2-4 acute GVHD after DLI [TimeFrame:Up to day 90 post-DLI] [Designatedassafetyissue:No] Inciden…	Same as current
NCT00003270	Interventional	Phase 2	No info	Active, not recruiting	Yes	November 1, 1999	Cord Blood Transplantation for Hematologic Malignancies and Bone Marrow Failure Syndromes	Sep-97	-		Roswell Park Cancer Institute	Public	No info	-	To determine the safety, efficacy and toxicity of using cord blood as a source for stem cell transplantation in patients with hematologic malignancies. [TimeFrame:weekly until day 100+, then yearly] [Designatedassafetyissue:Yes]	February 25, 2011	Same as current	-	No	-	-	-	No info	No info
NCT00003335	Interventional	Phase 2	No info	Completed	Yes	November 1, 1999	A Pilot Study of Unrelated Umbilical Cord Blood Transplantation in Patients With High Risk Hematologic Malignancies	Jan-98	Nov-07	Jan-12	Case Comprehensive Cancer Center	Public	National Cancer Institute (NCI)	Public	rates of durable engraftment in patients [TimeFrame:day 42] [Designatedassafetyissue:No]	December 7, 2011	Event-free survival by clinical and pathologic disease assessment at day 100, months 6, 9, and 12, and then yearly	November 8, 2006	Yes	Yes	Yes	No	Event-free survival by clinical and pathological disease assessment [TimeFrame:at disease progression or death] [Designatedassafetyissue:No] incidence of recurrent disease in patients post UCB transplant [TimeFrame:post transplant] [Designatedassafetyissue:No]	Rates of umbilical cord blood donor engraftment by chimerism (time of myeloid recovery) at days 60 and 100 and months 6, 9, 12, 18, and 24
NCT00006042	Interventional	Phase 1	No info	Completed	No info	July 5, 2000	Non-Myeloablative Allogeneic Bone Marrow Transplantation for Hematologic Malignancies Using Haploidentical Donors: A Phase I Trial of Pre-Transplant Cyclophosphamide	Dec-99			Sidney Kimmel Comprehensive Cancer Center	Public	National Cancer Institute (NCI)	Public	No info	-	No info	-	No	-	-	-	No info	No info
NCT00006981	Interventional	Phase 1	No info	Completed	No info	December 6, 2000	Phase I Study Of SS1(dsFv)-PE38 (SS1P) Anti-Mesothelin Immunotoxin in Advanced Malignancies: Continuous Infusion X 10 Days	Dec-00			National Cancer Institute (NCI)	Public	No info	-	No info	-	No info	-	No	-	-	-	No info	No info
NCT00024258	Interventional	Phase 2	120	Completed	No info	September 13, 2001	Phase II Study of Arsenic Trioxide in Neuroblastoma and Other Pediatric Solid Tumors	Mar-01	May-09		Memorial Sloan-Kettering Cancer Center	Public	National Cancer Institute (NCI)	Public	Response rate after every 3 courses during treatment and then every 2-3 months for 1 year after completion of treatment [Designatedassafetyissue:No]	December 25, 2007	Response rate after every 3 courses during treatment and then every 2-3 months for 1 year after completion of treatment	November 8, 2006	Yes	Yes	No	Cannot determine	Toxicity after every course during treatment [Designatedassafetyissue:Yes]	Toxicity after every course during treatment
NCT00075478	Interventional	Phase 3	110	Active, not recruiting	Yes	January 9, 2004	A Multi-Center Phase III Study Comparing Nonmyeloablative Conditioning With TBI Versus Fludarabine/TBI for HLA-matched Related Hematopoietic Cell Transplantation for Treatment of Hematologic Malignancies	Oct-03	-		Fred Hutchinson Cancer Research Center/University of Washington Cancer Consortium	Public	National Cancer Institute (NCI);;National Heart, Lung, and Blood Institute (NHLBI)	Public	Overall survival [TimeFrame:At 3 years after transplant] [Designatedassafetyissue:No]	August 19, 2011	Nonrelapse mortality 1 year post-transplant	November 8, 2006	Yes	Yes	Cannot determine	Cannot determine	Non-relapse mortality [TimeFrame:At 1 year after transplant] [Designatedassafetyissue:No] Relapse/progression [TimeFrame:Over 3 years] [Designatedassafetyissue:No] Acute and chronic GVHD [TimeFrame:Day 84] [Designatedassafetyissue:No] Graft rejection [TimeFrame:Day 84] [Designatedassafetyissue:No] Immune reconstitution and risks of infection [TimeFrame:Days 28, 90, 180, and then at 1 year] [Desig…	Overall survival 1 year post-transplant Incidence of graft rejection Incidence of acute graft-vs-host disease (GVHD) and chronic extensive GVHD Compare rates of disease progression and/or relapse-related mortality 1 year post-transplant Compare immune reconstitution and the risks of infections
NCT00154388	Interventional	Phase 2	No info	Completed	No info	September 9, 2005	Phase II Study of Imatinib Mesylate in Patients With Life Threatening Malignant Rare Diseases	Feb-01	Jan-07	Jan-07	Novartis Pharmaceuticals	Pharma	No info	-	To examine the effect(s) of Imatinib mesylate treatment on life threatening rare diseases with known associations to one or more Imatinib mesylate-sensitive tyrosine kinases To identify the contribution of specific protein tyrosine kinases (PTKs) of that specific disease	May 24, 2006	Same as current	-	No	-	-	-	To assess the safety and tolerability of Imatinib mesylate To evaluate the pharmacokinetic profile of Imatinib mesylate To assess, where feasible, the functional significance of relevant signal-transduction components in target tissues	Same as current
NCT00255749	Interventional	Phase 2	No info	Completed	No info	November 18, 2005	Assessment of Early and Standard Intervention With Procrit&#174; (Epoetin Alfa) 120,000 Units Once Every Three Weeks (Q3W) in Patients With Cancer Receiving Chemotherapy	Aug-05	Apr-07		Jonsson Comprehensive Cancer Center	Public	National Cancer Institute (NCI)	Public	Efficacy [TimeFrame:7 weeks] [Designatedassafetyissue:No] Safety [TimeFrame:7 weeks] [Designatedassafetyissue:Yes]	October 3, 2012	Efficacy Safety	June 4, 2007	Yes	Yes	Yes	Cannot determine	Quality of life [TimeFrame:7 weeks] [Designatedassafetyissue:No]	Quality of life
NCT00438958	Interventional	Phase 3	230	Recruiting	No info	February 20, 2007	A Randomized Multicentre Study Comparing G-CSF Mobilized Peripheral Blood and G-CSF Stimulated Bone Marrow in Patients Undergoing Matched Sibling Transplantation for Hematologic Malignancies	Mar-07			The Canadian Blood and Marrow Transplant Group	Public	National Cancer Institute (NCI)	Public	Time to treatment failure (extensive chronic graft-versus-host disease [GVHD], relapse, death) [Designatedassafetyissue:No]	December 25, 2007	Time to treatment failure (extensive chronic graft-versus-host disease [GVHD], relapse, death)	February 20, 2007	Yes, same year	Yes	Cannot determine	Cannot determine	Time to neutrophil recovery [Designatedassafetyissue:No] Primary graft failure [Designatedassafetyissue:No] Overall survival [Designatedassafetyissue:No] Quality of life [Designatedassafetyissue:No] Time to acute GVHD [Designatedassafetyissue:No] Time to chronic GVHD [Designatedassafetyissue:No] Chronic GVHD details [Designatedassafetyissue:No] Cost [Designatedassafetyissue:No] Detailed donor and…	Time to neutrophil recovery Primary graft failure Overall survival Quality of life Time to acute GVHD Time to chronic GVHD Chronic GVHD details Cost Detailed donor and patient self-reported outcomes
NCT00740467	Interventional	Phase 2	50	Recruiting	No info	August 22, 2008	Allograft of Hematopoietic Stem Cells With Reduced-intensity Conditioning From a HLA-haploidentical Family Donor: Phase II Study of Combined Immunosuppression Before and After Transplantation	Jan-08	-		Institut Paoli-Calmettes	Public	No info	-	Incidence of graft acceptance [Designatedassafetyissue:No]	August 22, 2008	Same as current	-	No	-	-	-	No info	No info
NCT00957424	Interventional		No info	Completed	No info	August 11, 2009	International Study of the Acceptability of Less Harmful Alternatives to Cigarettes (ISALHAC) - A Pilot Study	Jun-09	Nov-09	Nov-11	Roswell Park Cancer Institute	Public	National Cancer Institute (NCI)	Public	Percent of participants with no interest in trial of harm-reduction products (HRPs) [TimeFrame:A 10-15 minute web-based survey on a computer] [Designatedassafetyissue:No] Percent of participants willing to try HRPs [TimeFrame:A 10-15 minute web-based survey on a computer] [Designatedassafetyissue:No] Percent of participants that completed 1-week trial [TimeFrame:One week] [Designatedassafetyissue…	March 5, 2012	Percent of participants with no interest in trial of harm-reduction products (HRPs) [Designatedassafetyissue:No] Percent of participants willing to try HRPs [Designatedassafetyissue:No] Percent of participants that completed 1-week trial [Designatedassafetyissue:No] Percent of participants willing to continue with preferred HRP [Designatedassafetyissue:No]	August 11, 2009	Yes	Yes	Yes	Yes	No info	No info
NCT01391143	Interventional	Phase 1	93	Recruiting	No	July 7, 2011	A Phase 1 Dose Escalation Study of MGA271 in Refractory Cancer	Jul-11	-	-	MacroGenics	Pharma	No info	-	Safety [TimeFrame:Study Day 50 or 28 days after last infusion] [Designatedassafetyissue:Yes]	July 7, 2011	Same as current	-	No	-	-	-	Maximum tolerated dose [TimeFrame:Study Day 50 or 28 days after last infusion] [Designatedassafetyissue:Yes]	Same as current
NCT01392352	Interventional	Phase 2	52	Recruiting	No	June 30, 2011	HYPAZ: An Open-label Investigation Into Hypertension Induced by Pazopanib Therapy	Apr-11	-	-	Cambridge University Hospitals NHS Foundation Trust	Public	University of Cambridge;;GlaxoSmithKline;;Cambridge Experimental Cancer Medicine Centre	PublicPharma	Change in endothelial dependent function [TimeFrame:Measured over 12 weeks, or at the onset of hypertension whichever occurs first] [Designatedassafetyissue:Yes]	July 11, 2011	Same as current	-	No	-	-	-	Change in endothelial independent function [TimeFrame:Measured over 12 weeks, or at onset of hypertension, whichever occurs first] [Designatedassafetyissue:Yes]	Same as current
NCT00003116	Interventional	Phase 2	No info	Completed	Yes	November 1, 1999	Allogeneic Peripheral Blood Progenitor Cell Transplantation Using Histocompatible Sibling-Matched Donor Cells After High-Dose Busulfan/Cyclophosphamide as Therapy for Hematologic Malignancies	May-97	Mar-06	Jun-09	Case Comprehensive Cancer Center	Public	National Cancer Institute (NCI)	Public	Hematopoietic reconstitution measured daily during transplant [TimeFrame:at months 2, 4, 7, and 10, and then every 6 months until disease progression] [Designatedassafetyissue:No]	March 11, 2010	Hematopoietic reconstitution measured daily during transplant, at months 2, 4, 7, and 10, and then every 6 months until disease progression	February 8, 2007	Yes	Yes	Yes	Yes	No info	No info
NCT00003661	Interventional	Phase 2	No info	Completed	Yes	November 1, 1999	A Pilot Study of Unrelated Umbilical Cord Blood Transplantation in Children and Adults With Hematologic Malignancies	Jun-98	Nov-99	Mar-06	Roswell Park Cancer Institute	Public	No info	-	No info	-	No info	-	No	-	-	-	No info	No info
NCT00006019	Interventional	Phase 2	No info	Completed	No info	July 5, 2000	Pilot Study of Sodium Phenylbutyrate Plus Azacytidine	May-00			Memorial Sloan-Kettering Cancer Center	Public	National Cancer Institute (NCI)	Public	No info	-	No info	-	No	-	-	-	No info	No info
NCT00006246	Interventional	Phase 1	No info	Completed	Yes	September 11, 2000	Phase I Study of Intrathecal Spartaject-Busulfan in Children With Neoplastic Meningitis	Nov-00	May-03		Pediatric Brain Tumor Consortium	Public	National Cancer Institute (NCI)	Public	Toxicities of IT administered busulfan in children and adolescents with refractory CNS malignancies [Designatedassafetyissue:Yes] Maximum tolerated dose of IT administered busulfan [Designatedassafetyissue:Yes] Serum and CSF pharmacokinetics of IT administered busulfan [Designatedassafetyissue:No]	October 6, 2009	Same as current	-	No	-	-	-	No info	No info
NCT00027560	Interventional	Phase 2	50	Completed	No info	December 7, 2001	Phase II Trial Of Non-Myeloablative Regimen Combining Melphalan, Fludarabine, And Anti-CD52 Monoclonal Antibody (CAMPATH-1H) Followed By An Unmodified Hematopoietic Cell Transplant From An HLA Compatible Related Or Unrelated Donor For Treatment Of Lymphohematopoietic Malignancies	Jul-01	Apr-09		Memorial Sloan-Kettering Cancer Center	Public	National Cancer Institute (NCI)	Public	Durable hematopoietic reconstitution [Designatedassafetyissue:No] Incidence and characteristics of peritransplantation morbidity and mortality [Designatedassafetyissue:No] Incidence and severity of acute and chronic graft-versus-host disease [Designatedassafetyissue:No] Overall and disease-free survival at 1, 3, 6, 12, and 24 months after transplantation [Designatedassafetyissue:No]	December 25, 2007	Durable hematopoietic reconstitution Incidence and characteristics of peritransplantation morbidity and mortality Incidence and severity of acute and chronic graft-versus-host disease Overall and disease-free survival at 1, 3, 6, 12, and 24 months after transplantation	August 14, 2007	Yes, same year	Yes	No	Cannot determine	Quality of bone marrow and peripheral blood chimerism at 1, 3, 6, 12, and 24 months after transplantation [Designatedassafetyissue:No] Kinetics of immune reconstitution [Designatedassafetyissue:No]	Quality of bone marrow and peripheral blood chimerism at 1, 3, 6, 12, and 24 months after transplantation Kinetics of immune reconstitution
NCT00066300	Interventional	Phase 2	No info	Active, not recruiting	No info	August 6, 2003	Peripheral Blood Mobilized Hematopoietic Precursor Cell Transplantation Followed By T Cell Add-Back For Hematological Malignancies - Effect Of Irradiated Donor Lymphocytes On Chimerism	May-03			National Heart, Lung, and Blood Institute (NHLBI)	Public	No info	-	No info	-	No info	-	No	-	-	-	No info	No info
NCT00309842	Interventional	Phase 2	150	Recruiting	Yes	March 29, 2006	Transplantation of Unrelated Umbilical Cord Blood for Patients With Hematological Diseases With Cyclophosphamide/Fludarabine/Total Body Irradiation Myeloablative Preparative Regimen	Jul-05	-	-	Masonic Cancer Center, University of Minnesota	Public	No info	-	Overall survival [TimeFrame:at 1 year] [Designatedassafetyissue:No]	April 21, 2010	Overall survival at 1 year	November 8, 2006	Yes	Yes	Cannot determine	Cannot determine	Patients Who Died Due to Transplant [TimeFrame:At Month 6] [Designatedassafetyissue:Yes] Chimerism [TimeFrame:Day 21, Day 100, Month 6, 1 Year, 2 Years] [Designatedassafetyissue:No] Neutrophil Engraftment [TimeFrame:Day 42] [Designatedassafetyissue:No] Platelet Engraftment [TimeFrame:1 Year] [Designatedassafetyissue:No] Acute Graft-Versus-Host Disease [TimeFrame:Day 100] [Designatedassafetyissue:…	Transplant-related mortality at 6 months after umbilical cord blood transplantation (UCBT) Chimerism
NCT00445497	Interventional	Phase 3	400	Recruiting	No info	March 7, 2007	A Prospective Randomised Phase III Trial of Early Hospital Discharge Versus Standard Inpatient Management of Cancer Patients With Low-Risk Febrile Neutropenia Receiving Oral Antibiotics. Oral Antibiotics for Neutropenic Sepsis Giving Early Hospital Discharge [ORANGE]	Jul-07	-		Clatterbridge Centre for Oncology	Public	No info	-	Total number of days of hospitalization (including unplanned readmission) (randomized patients) Incidence of serious adverse events (randomized and registered patients)	March 7, 2007	Same as current	-	No	-	-	-	Incidence of treatment failure as defined by the necessity for change in antibiotic therapy (randomized and registered patients) Incidence of unplanned readmissions (randomized patients) Patient acceptability of randomized discharge policy as measured by Health Questionnaire, Cancer Worries Inventory Booklet, and Patient Daily Diary (randomized patients) Toxicity attributed to oral antibiotic the…	Same as current
NCT01129193	Interventional	Phase 1	60	Recruiting	Yes	May 17, 2010	Phase I Study of AR-42 in Relapsed Myeloma, Chronic Lymphocytic Leukemia, and Lymphoma	May-10	-		Craig Hofmeister	Pharma	No info	-	Adverse events described using the NCI CTCAE criteria [TimeFrame:3 years] [Designatedassafetyissue:Yes]	May 21, 2010	Same as current	-	No	-	-	-	Clinical benefit [TimeFrame:3 years] [Designatedassafetyissue:No] Duration of response [TimeFrame:3 years] [Designatedassafetyissue:No] Time to progression [TimeFrame:3 years] [Designatedassafetyissue:No]	Same as current
NCT01408043	Interventional		70	Recruiting	Yes	August 1, 2011	A Study of Hematopoietic Stem Cell Supermobilization in Patients With Non-Hodgkin Lymphoma	Oct-11	-		Case Comprehensive Cancer Center	Public	National Cancer Institute (NCI)	Public	Improvement of collection of greater than or equal to 8 x 10^6 CD34+ cells/kg by 25% using plerixafor, etoposide, and filgrastim [TimeFrame:Within 2 days of apheresis] [Designatedassafetyissue:No] Improvement of progression-free survival of patients who receive greater than or equal to 8 x 10^6 CD34+ cells/kg following collection with plerixafor, etoposide, and filgrastim [TimeFrame:Post-transpla…	August 1, 2011	Same as current	-	No	-	-	-	Comparison of neutrophil recovery, platelet recovery, and length of hospital stay between patients receiving greater than or equal to 8 and less than 8 x 10^6 CD34+ cells/kg [TimeFrame:Post-transplantation for 1 year] [Designatedassafetyissue:No] Comparison of overall survival and progression-free survival between patients receiving greater than or equal to 8 and less than 8 x 10^6 CD34+ cells/kg…	Same as current
NCT01460134	Interventional	Phase 1	90	Recruiting	No	October 12, 2011	A Phase 1, Open-label, Dose-escalation, Safety and Pharmacokinetic Study of CDX-1127 in Patients With Selected Refractory or Relapsed Hematologic Malignancies or Solid Tumors	Oct-11	-		Celldex Therapeutics	Pharma	No info	-	Number of reported adverse events [TimeFrame:Until day 70 follow up.] [Designatedassafetyissue:Yes]	October 25, 2011	Same as current	-	No	-	-	-	Levels of anti-CD27 antibodies in circulating blood [TimeFrame:Until day 70 follow up] [Designatedassafetyissue:No] Levels of CD27 in circulating blood [TimeFrame:Until day 70 of follow up] [Designatedassafetyissue:No] Activity Evaluations [TimeFrame:Until day 70 of follow up] [Designatedassafetyissue:No] Immune system effects (eg	Same as current
NCT00005622	Interventional	Phase 2	No info	Active, not recruiting	No info	May 2, 2000	Allogeneic Bone Marrow Transplantation Using Closely Matched Related and Unrelated Donors	Jun-00			H. Lee Moffitt Cancer Center and Research Institute	Public	National Cancer Institute (NCI)	Public	Survival [Designatedassafetyissue:No] Incidence and severity of acute and chronic graft versus host disease [Designatedassafetyissue:No] Relapse rates [Designatedassafetyissue:No] Incidence and severity of infectious complications [Designatedassafetyissue:No]	December 25, 2007	Survival Incidence and severity of acute and chronic graft versus host disease Relapse rates Incidence and severity of infectious complications	July 3, 2007	Yes, same year	Yes	Cannot determine	Cannot determine	No info	No info
NCT00005803	Interventional	Phase 1	80	Recruiting	Yes	June 2, 2000	A Phase I/II Study of Autologous Stem Cell Transplantation Followed by Nonmyeloablative Allogeneic Stem Cell Transplantation for Patients With Relapsed or Refractory Lymphoma - A Multi-Center Trial	Sep-99	-		Fred Hutchinson Cancer Research Center/University of Washington Cancer Consortium	Public	National Cancer Institute (NCI)	Public	Engraftment of HLA identical PBSC allografts [TimeFrame:Day 56] [Designatedassafetyissue:Yes] Non-relapse mortality [TimeFrame:Day 100 post-non-myeloablative allografting following mobilization and high-dose chemotherapy with autografting] [Designatedassafetyissue:No]	October 7, 2011	Engraftment of HLA-identical peripheral blood stem cell allografts Non-relapse mortality at day 100	November 8, 2006	Yes	Yes	Cannot determine	Cannot determine	Disease-free survival and overall survival [TimeFrame:3 years] [Designatedassafetyissue:No]	Disease-free survival and overall survival [Designatedassafetyissue:No]
NCT00891137	Interventional	Phase 1	40	Recruiting	No	April 30, 2009	A Phase I Trial to Determine Safety and Tolerability of Ex Vivo Expanded Human Myeloid Progenitor Cells (CLT-008) Infused 24 Hours Post-Transplant to Support Allogeneic Umbilical Cord Blood Transplantation for Hematologic Malignancies	Apr-09	-		Cellerant Therapeutics	Pharma	Department of Health and Human Services	Public	Safety and tolerability [TimeFrame:100 days post transplant] [Designatedassafetyissue:Yes]	February 7, 2011	Safety and tolerability [Designatedassafetyissue:Yes]	April 30, 2009	Yes	Yes	Cannot determine	Cannot determine	Neutrophil and platelet recovery [TimeFrame:100 days post transplant] [Designatedassafetyissue:No] Persistence of CLT-008 derived cells [TimeFrame:100 days post transplant] [Designatedassafetyissue:No] Graft-versus-host disease (GVHD) [TimeFrame:100 days post transplant] [Designatedassafetyissue:Yes] Non-relapse mortality [TimeFrame:100 days post transplant] [Designatedassafetyissue:Yes] Infectio…	Proportion of patients with an ANC &#8805 500/&#181L at day 14 [Designatedassafetyissue:No] Median time to neutrophil recovery and platelet recovery [Designatedassafetyissue:No] Incidence of platelet refractoriness [Designatedassafetyissue:No] Incidence of neutrophil recovery at day 42 [Designatedassafetyissue:No] Incidence of platelet recovery at day 100 [Designatedassafetyissue:No] Incidence of…
NCT01008462	Interventional	Phase 2	30	Recruiting	Yes	November 4, 2009	Sequential Autologous HCT / Nonmyeloablative Allogeneic HCT Using Related, HLA-Haploidentical Donors for Patients With High-Risk Lymphoma, Multiple Myeloma, or Chronic Lymphocytic Leukemia	Mar-10	-		Fred Hutchinson Cancer Research Center/University of Washington Cancer Consortium	Public	National Cancer Institute (NCI)	Public	Progression-free survival (PFS) [TimeFrame:Calculated for all patients from the date of autologous transplant until the time of death, assessed up to 1 year] [Designatedassafetyissue:No]	February 16, 2012	Progression-free survival [TimeFrame:1-year post-transplant] [Designatedassafetyissue:No]	November 4, 2009	Yes	Yes	Cannot determine	Cannot determine	Rates of relapse, defined by presence of malignant cells in marrow, peripheral blood or extramedullary sites detectable by morphologic, flow cytometric, cytogenetic or molecular assays not evident at the time of transplant [TimeFrame:At 1 year] [Designatedassafetyissue:No] Early non-relapse mortality (NRM) [TimeFrame:At 200 days] [Designatedassafetyissue:No] Incidence/severity of acute GVHD [Time…	Rates of relapse [TimeFrame:1 year post-transplant] [Designatedassafetyissue:No] Early non-relapse mortality [TimeFrame:200-days post-transplant] [Designatedassafetyissue:No] Incidence/severity of acute graft-versus-host disease [TimeFrame:120-days post-transplant] [Designatedassafetyissue:No] Toxicities and infections [TimeFrame:1-year post-transplant] [Designatedassafetyissue:No]
NCT01088763	Interventional	Phase 1	129	Completed	No info	March 16, 2010	A Phase 1/2 Study of RO4929097, an Oral Small Molecule Inhibitor of Gamma-Secretase, in Children With Relapsed/Refractory Solid or CNS Tumors, Lymphoma, or T-Cell Leukemia	Mar-10	May-11		Children's Oncology Group	Public	National Cancer Institute (NCI)	Public	Maximum-tolerated dose (MTD) and recommended phase II dose of gamma-secretase inhibitor RO4929097 with or without dexamethasone [Designatedassafetyissue:Yes] Toxicities associated with gamma-secretase inhibitor RO4929097 with or without dexamethasone [Designatedassafetyissue:Yes] Pharmacokinetics [Designatedassafetyissue:No]	March 16, 2010	Same as current	-	No	-	-	-	Antitumor activity of gamma-secretase inhibitor RO4929097 with or without dexamethasone [Designatedassafetyissue:No]	Same as current
NCT01110135	Interventional	Phase 2	40	Recruiting	No	April 20, 2010	A Phase II Study of Bendamustine (B), Etoposide (E), Dexamethasone (D), and GCSF for Peripheral Blood Hematopoietic Stem Cell Mobilization (BED)	Aug-10	-		Fred Hutchinson Cancer Research Center/University of Washington Cancer Consortium	Public	National Cancer Institute (NCI)	Public	Successful mobilization and collection of PBSCs [TimeFrame:6 weeks post PBSC collection] [Designatedassafetyissue:No]	September 6, 2011	Successful mobilization and collection of PBSCs, as defined by a collection of at least 2 x 10^6 CD34+/kg [TimeFrame:6 weeks post PBSC collection] [Designatedassafetyissue:No]	April 23, 2010	Yes	Yes	Cannot determine	Cannot determine	No info	No info
NCT00004145	Interventional	Phase 2	No info	Active, not recruiting	No info	December 10, 1999	Allogeneic Peripheral Blood Stem Cell Transplantation Using a Non-Myeloablative Preparative Regimen for Patients With Hematologic Malignancies	Nov-98			University of Chicago	Public	National Cancer Institute (NCI)	Public	No info	-	No info	-	No	-	-	-	No info	No info
NCT00005952	Interventional	Phase 1	30	Completed	No info	July 5, 2000	A Phase I/II Trial of Temodar in Pediatric Patients and Young Adults With High-Risk or Recurrent Solid Tumors	Aug-00			Duke Cancer Institute	Public	National Cancer Institute (NCI)	Public	Overall response at 12 months [Designatedassafetyissue:No] Disease-free survival at 12 months [Designatedassafetyissue:No]	December 25, 2007	Overall response at 12 months Disease-free survival at 12 months	February 8, 2007	Yes, same year	Yes	Cannot determine	Cannot determine	Toxicity by NCI Common Toxicity Criteria v. 3.0 at 12 months [Designatedassafetyissue:Yes] Engraftment related to autologous marrow or peripheral blood stem cell transplantation at 12 months [Designatedassafetyissue:No]	Toxicity by NCI Common Toxicity Criteria v. 3.0 at 12 months Engraftment related to autologous marrow or peripheral blood stem cell transplantation at 12 months
NCT00058331	Interventional	Phase 3	No info	Completed	No info	April 7, 2003	A Phase III, Randomized Study Of Two Different Dosing Schedules Of Erythropoetin In Anemic Patients With Cancer	Jun-03	May-06		North Central Cancer Treatment Group	Public	National Cancer Institute (NCI)	Public	No info	-	No info	-	No	-	-	-	No info	No info
NCT00072514	Interventional	Phase 2	54	Active, not recruiting	No	November 4, 2003	A Phase II Study Evaluating the Efficacy of Gemcitabine, Carboplatin, and Dexamethasone and Rituximab for Previously Treated Lymphoid Malignancies	Aug-03	Jul-08		Fred Hutchinson Cancer Research Center/University of Washington Cancer Consortium	Public	National Cancer Institute (NCI)	Public	Ability to successfully deliver the investigational therapy without incurring the protocol suspension rules [TimeFrame:At 3-4 weeks after completion of study treatment] [Designatedassafetyissue:No]	March 7, 2011	Response rate after 2-4 courses	November 8, 2006	Yes	Yes	Yes	Cannot determine	Response rate compared to published response rates of patients treated with gemcitabine hydrochloride alone [TimeFrame:At baseline, day 1 of each course, and 3-4 weeks after completion of study treatment] [Designatedassafetyissue:No]	Same as current
NCT00112463	Interventional	Phase 2	36	Active, not recruiting	No info	June 2, 2005	A Phase II Study of Single Agent Depsipeptide (FK228) in Metastatic or Unresectable Soft Tissue Sarcomas	Jan-05	-		National Cancer Institute (NCI)	Public	No info	-	Objective tumor response (complete and partial) [TimeFrame:Up to 5 years] [Designatedassafetyissue:No] Toxicity as assessed using the Expanded Common Toxicity Criteria version 3 [TimeFrame:Up to 5 years] [Designatedassafetyissue:Yes] Time to progression [TimeFrame:From first treatment until the date of progression, assessed up to 5 years] [Designatedassafetyissue:No] Survival [TimeFrame:From firs…	September 28, 2012	Objective tumor response (complete and partial) Toxicity Time to progression	April 9, 2007	Yes	Yes	Cannot determine	Cannot determine	No info	No info
NCT00617929	Interventional	Phase 2	28	Recruiting	Yes	February 15, 2008	Conditioning for Graft Failure After Hematopoietic Stem Cell Transplantation	Jan-08	-	-	Masonic Cancer Center, University of Minnesota	Public	No info	-	Donor engraftment [TimeFrame:at 42 days post transplantation] [Designatedassafetyissue:No]	May 19, 2010	Sustained donor engraftment at 42 days post transplantation [Designatedassafetyissue:No]	February 15, 2008	Yes	Yes	Cannot determine	Cannot determine	Treatment-related Death [TimeFrame:Day 100] [Designatedassafetyissue:Yes] Time to primary neutrophil engraftment [TimeFrame:at day 42 post transplantation] [Designatedassafetyissue:No] Overall Survival [TimeFrame:at day 100 and 1 year] [Designatedassafetyissue:No] Chimerism [TimeFrame:Day 28] [Designatedassafetyissue:No] Acute graft-vs-host disease [TimeFrame:Day 30-100] [Designatedassafetyissue:…	Treatment-related mortality at day 100 [Designatedassafetyissue:Yes] Time to primary neutrophil engraftment at day 42 post transplantation [Designatedassafetyissue:No] Survival at day 100 and 1 year [Designatedassafetyissue:No] Chimerism [Designatedassafetyissue:No] Acute graft-vs-host disease [Designatedassafetyissue:No]
NCT00860171	Interventional	Phase 1	40	Recruiting	No	March 11, 2009	A Study Evaluating Escalating Doses of 131I-BC8 (Anti-CD45) Antibody Followed by Autologous Stem Cell Transplantation for Relapsed or Refractory Lymphoid Malignancies	Feb-09	-		Fred Hutchinson Cancer Research Center/University of Washington Cancer Consortium	Public	National Cancer Institute (NCI)	Public	Estimation of the maximum tolerated dose of I-131-BC8 that can be delivered prior to transplant [TimeFrame:Within 30 days post-transplant] [Designatedassafetyissue:Yes]	February 16, 2012	Toxicity at day 30 [Designatedassafetyissue:Yes] Maximum tolerated dose of iodine I 131 monoclonal antibody BC8 [Designatedassafetyissue:Yes]	March 11, 2009	Yes	Yes	Cannot determine	Cannot determine	Overall survival [TimeFrame:Up to 5 years] [Designatedassafetyissue:No] Progression-free survival [TimeFrame:Up to 5 years] [Designatedassafetyissue:No] Relapse rate [TimeFrame:Up to 5 years] [Designatedassafetyissue:No] Incidence of adverse events/toxicity [TimeFrame:Up to 5 years] [Designatedassafetyissue:Yes]	Number and percent of toxicities and responses [Designatedassafetyissue:Yes] Overall and progression-free survival rates [Designatedassafetyissue:No] Relapse rates [Designatedassafetyissue:No]
NCT00923247	Interventional	Phase 1	No info	Active, not recruiting	No info	June 17, 2009	A Targeted Ph I/II Trial of ZD6474 (Vandetanib; ZACTIMA) Plus the Proteasome Inhibitor, Bortezomib (Velcade (Registered Trademark)), in Adults With Solid Tumors With a Focus on Hereditary or Sporadic, Locally Advanced or Metastatic Medullary Thyroid Ca (MTC)	Feb-09	-	-	National Cancer Institute (NCI)	Public	No info	-	Access the activity of vandetanib/bortezomib in patients with solid tumors using RECIST, and in patients with MTC, using RECIST and tumor biomarkers including CEA and CTN.	June 17, 2009	Same as current	-	No	-	-	-	1. Examine correlations between genotype and response to therapy in patients with MTC 2. Examine the extent of RET inhibition in patients with MTC following the administration of vandetanib 3) Effect of bortezomib on microtubles.	Same as current
NCT01116154	Interventional	Phase 1	30	Terminated	Yes	April 30, 2010	A Phase I Study of the Combination of Lenalidomide With the Histone Deacetylase Inhibitor, Vorinostat in Hodgkin and Non Hodgkin's Lymphoma	May-10	Jul-10	Aug-10	City of Hope Medical Center	Public	No info	-	Assessment of the Maximum Tolerated Dose and Dose-Limiting Toxicities of the combination of vorinostat and lenalidomide in this patient population [TimeFrame:Following Cycle 1 of treatment] [Designatedassafetyissue:Yes]	May 3, 2010	Same as current	-	No	-	-	-	Number of patients with Grade 3 or above adverse events [TimeFrame:Day 8 and 22 of Cycle 1 and Day 1 of subsequent cycles and Day 30 following the last dose of study drug] [Designatedassafetyissue:Yes] Duration, intensity, and time to onset of toxicities [TimeFrame:Day 8 and 22 of Cycle 1 and Day 1 of subsequent cycles and Day 30 following the last dose of study drug] [Designatedassafetyissue:Yes…	Same as current
NCT00002750	Interventional	Phase 1	6	Active, not recruiting	No info	November 1, 1999	PHASE I STUDY OF INTRATHECAL MELPHALAN IN PATIENTS WITH NEOPLASTIC MENINGITIS	Dec-92			Duke Cancer Institute	Public	No info	-	No info	-	No info	-	No	-	-	-	No info	No info
NCT00003939	Interventional	Phase 2	No info	Completed	No info	November 1, 1999	Phase II Study on ET-743 in Advanced Soft Tissue Sarcomas of the Adult		Nov-00		European Organisation for Research and Treatment of Cancer - EORTC	Public	No info	-	No info	-	No info	-	No	-	-	-	No info	No info
NCT00005946	Interventional	Phase 1	No info	Active, not recruiting	No info	July 5, 2000	A Pilot Study of Combined Chemotherapy and Donor Lymphocyte Infusion for Hematologic Malignancies in Relapse After Allogeneic Bone Marrow Transplantation	Oct-00			University of Maryland Greenebaum Cancer Center	Public	No info	-	No info	-	No info	-	No	-	-	-	No info	No info
NCT00014482	Interventional		No info	Completed	No info	April 10, 2001	Music Therapy for Distress During Autologous Stem Cell Transplantation: A Randomized Trial	Dec-00			Memorial Sloan-Kettering Cancer Center	Public	National Cancer Institute (NCI)	Public	No info	-	No info	-	No	-	-	-	No info	No info
NCT00030498	Interventional	Phase 1	No info	Completed	No info	February 14, 2002	Phase I Study of OSI-774 (NSC 718781) for Solid Tumors in Patients With Hepatic or Renal Dysfunction	Dec-01	Jul-07		Cancer and Leukemia Group B	Public	National Cancer Institute (NCI)	Public	No info	-	No info	-	No	-	-	-	No info	No info
NCT00365768	Interventional	Phase 2	100	Recruiting	No info	August 16, 2006	A Pilot Study Investigating the Effects of Glutamine and Vincristine-Induced Neuropathy in Pediatric Patients With Cancer	Oct-04	-		Herbert Irving Comprehensive Cancer Center	Public	No info	-	Incidence of vincristine-induced peripheral neuropathy	November 8, 2006	Same as current	-	No	-	-	-	Neurological status as measured by neuropsychological assessment, clinical neurological examination, and serum markers Quality of life (QOL) as measured by the Pediatric Cancer QOL Inventory	Same as current
NCT00458744	Interventional	Phase 1	No info	Withdrawn	No info	April 9, 2007	A Phase I Study Of Talotrexin (PT-523) In Children And Adolescents With Recurrent Solid Tumors Or Recurrent/Refractory Leukemias	Feb-07	-		Children's Oncology Group	Public	National Cancer Institute (NCI)	Public	Maximum tolerated dose of talotrexin [Designatedassafetyissue:Yes] Toxicity [Designatedassafetyissue:Yes]	December 25, 2007	Maximum tolerated dose of talotrexin Toxicity	April 9, 2007	Yes, same year	Yes	Cannot determine	Cannot determine	Antitumor activity [Designatedassafetyissue:No] Tolerability [Designatedassafetyissue:Yes]	Antitumor activity Tolerability
NCT00562380	Interventional	Phase 1	64	Completed	No info	November 21, 2007	A Phase 1, Open-Label, Dose Finding Study Evaluating the Safety and Pharmacokinetics of AMG 479 in Subjects With Advanced Solid Tumors	Oct-05	Apr-10		Amgen	Pharma	National Cancer Institute (NCI)	Public	Safety [Designatedassafetyissue:Yes] Pharmacokinetic profile [Designatedassafetyissue:No]	December 25, 2007	Safety Pharmacokinetic profile	November 21, 2007	Yes, adjacent months same year	Yes	No	Cannot determine	Level of insulin-like growth factor receptor-1 (IGF-1R) on peripheral blood cells [Designatedassafetyissue:No] Tumor response measured by modified RECIST [Designatedassafetyissue:No] Tumor glucose metabolism as measured by fludeoxyglucose F 18-PET/CT scan [Designatedassafetyissue:No] Anti-AMG-479 antibody formation [Designatedassafetyissue:No] The incidence of dose-limiting toxicities and the sev…	Level of insulin-like growth factor receptor-1 (IGF-1R) on peripheral blood cells Tumor response measured by modified RECIST Tumor glucose metabolism as measured by fludeoxyglucose F 18-PET/CT scan Anti-AMG-479 antibody formation The incidence of dose-limiting toxicities and the severity of adverse events Levels of cross-linked c-telopeptides of type 1 collagen and bone-specific alkaline phosphat…
NCT00654160	Interventional	Phase 1	70	Active, not recruiting	Yes	April 4, 2008	A Pharmacogenetic-Based Phase I Trial of Irinotecan, 5-Fluorouracil, and Leucovorin (FOLFIRI) in Patients With Advanced Gastrointestinal Cancer	Jun-08	-		Mayo Clinic	Public	National Cancer Institute (NCI)	Public	Maximum tolerated dose of genotype-based dosing of FOLFIRI with or without monoclonal antibody therapy [Designatedassafetyissue:Yes]	April 11, 2008	Maximum tolerated dose (MTD) of genotype-based dosing of FOLFIRI with or without monoclonal antibody therapy [Designatedassafetyissue:Yes]	April 4, 2008	Yes, same month and year	No	Cannot determine	Cannot determine	Response rate of genotype-based dosing in the subset of patients that has colorectal cancer [Designatedassafetyissue:No]	Same as current
NCT00818961	Interventional	Phase 2	No info	Terminated	No	January 7, 2009	Reduced Intensity Allogeneic Stem Cell Transplantation With Matched Unrelated Donors for Patients With Hematologic Malignancies	May-05	Mar-11	Mar-12	Northside Hospital, Inc.	Public	Blood and Marrow Transplant Group of Georgia	Public	Survival at day 100 [TimeFrame:100 day] [Designatedassafetyissue:No]	September 9, 2010	Survival at day 100 [Designatedassafetyissue:No]	January 7, 2009	Yes	Yes	No	No	CD34+ and CD3+ cell dose [TimeFrame:Day 30-100] [Designatedassafetyissue:No] Degrees of donor-recipient lymphoid and myeloid chimerism in peripheral blood [TimeFrame:D30-100] [Designatedassafetyissue:No] Neutrophil, platelet, and red cell recovery [TimeFrame:Through cell count recovery] [Designatedassafetyissue:No] Effect of donor lymphocyte infusions on donor-host lymphoid and myeloid chimerism …	CD34+ and CD3+ cell dose [Designatedassafetyissue:No] Degrees of donor-recipient lymphoid and myeloid chimerism in peripheral blood [Designatedassafetyissue:No] Neutrophil, platelet, and red cell recovery [Designatedassafetyissue:No] Effect of donor lymphocyte infusions on donor-host lymphoid and myeloid chimerism [Designatedassafetyissue:No] Incidence and severity of acute and chronic graft-vers…
NCT00903396	Interventional	Phase 2	75	Active, not recruiting	No info	May 15, 2009	A Pilot Phase II, Randomized, Double Blind Trial of Palonosetron Versus Placebo to Prevent Radiation Therapy Induced Nausea and Vomiting	Sep-09	-		North Central Cancer Treatment Group	Public	National Cancer Institute (NCI)	Public	Complete response (no episodes of nausea or vomiting) [Designatedassafetyissue:No]	May 15, 2009	Same as current	-	No	-	-	-	Time to treatment failure, defined as a single episode of vomiting, daily nausea score of moderate or greater, or taking &#8805 3 prochlorperazine or haloperidol tablets per day [Designatedassafetyissue:No] Proportion of patients reporting treatment failure [Designatedassafetyissue:No] Tolerability and adverse events as assessed by NCI CTC v 3.0 [Designatedassafetyissue:Yes] Average level of naus…	Same as current
NCT01004861	Interventional	Phase 1	95	Recruiting	No	October 28, 2009	A Phase 1 Study to Assess Safety, Pharmacokinetics, and Pharmacodynamics of PLX3397 in Patients With Advanced, Incurable, Solid Tumors in Which the Target Kinases Are Linked to Disease Pathophysiology	Sep-09	-	-	Plexxikon	Pharma	No info	-	Safety	October 28, 2009	Same as current	-	No	-	-	-	PK profile	Same as current
NCT01653028	Interventional	Phase 2	135	Suspended	No info	July 26, 2012	Phase II Study of MLN8237 in Advanced / Metastatic Sarcoma	Aug-12	-		Cancer and Leukemia Group B	Public	National Cancer Institute (NCI)	Public	The confirmed response rate (CR/PR) using Simon two-stage design, assessed up to 18 months [Designatedassafetyissue:No]	July 26, 2012	Same as current	-	No	-	-	-	PFS calculated from the time between registration to disease progression or death estimated by the methods of Kaplan and Meier, assessed up to 18 months [Designatedassafetyissue:No] OS calculated as the time between registration and death estimated by methods of Kaplan and Meier, assessed up to 18 months [Designatedassafetyissue:No] Adverse events using summary statistics and frequency tables for…	Same as current
NCT00004132	Interventional	Phase 2	No info	Completed	No info	December 10, 1999	A Randomized, Double-Blind, Placebo-Controlled Trial of Recombinant Human Keratinocyte Growth Factor (rHuKGF) in Patients With Hematologic Malignancies Undergoing Total Body Irradiation (TBI) and High-Dose Chemotherapy With Autologous Peripheral Blood Progenitor Cell (PBPC) Transplantation	Jan-00			Jonsson Comprehensive Cancer Center	Public	National Cancer Institute (NCI)	Public	No info	-	No info	-	No	-	-	-	No info	No info
NCT00007813	Interventional	Phase 1	36	Active, not recruiting	No info	January 6, 2001	TREATMENT OF CHILDREN AND YOUNG ADULTS WITH RECURRENT/REFRACTORY SOLID TUMORS WITH HIGH DOSE ETOPOSIDE AND CARBOPLATIN PLUS ESCALATING DOSE CYCLOPHOSPHAMIDE, FOLLOWED BY HEMATOPOIETIC RESCUE USING AUTOLOGOUS CD34+ SELECTED BLOOD STEM CELLS: A PILOT STUDY	May-95			Sidney Kimmel Comprehensive Cancer Center	Public	No info	-	No info	-	No info	-	No	-	-	-	No info	No info
NCT00020267	Interventional	Phase 1	No info	Completed	No info	March 2, 2007	Phase I Randomized Study of MAGE-12 Peptide Vaccine in Patients With Refractory Metastatic Cancer Expressing MAGE-12 Antigen	Jul-00			National Cancer Institute (NCI)	Public	No info	-	No info	-	No info	-	No	-	-	-	No info	No info
NCT00024063	Interventional	Phase 1	No info	Active, not recruiting	No info	September 13, 2001	A Phase I Study Of SU006668 Via Twice Daily Oral Administration Under Fed Conditions In Patients With Advanced Malignancies				Jonsson Comprehensive Cancer Center	Public	National Cancer Institute (NCI)	Public	No info	-	No info	-	No	-	-	-	No info	No info
NCT00066651	Interventional	Phase 1	No info	Completed	No info	August 6, 2003	Phase I Study Of SS1(dsFv)-PE38 Anti-Mesothelin Immunotoxin In Advanced Malignancies: I.V. Infusion QOD Dosing	Jul-03			National Cancer Institute (NCI)	Public	No info	-	No info	-	No info	-	No	-	-	-	No info	No info
NCT00085449	Interventional	Phase 1	56	Completed	No info	June 10, 2004	A Trial of Reduced Intensity Conditioning and Transplantation of Haplotype Mismatched and KIR Class I Epitope-Mismatched Highly Purified CD34 Cells	May-06			Cancer and Leukemia Group B	Public	National Cancer Institute (NCI)	Public	Engraftment rate [Designatedassafetyissue:No] Risk of graft-vs-host disease [Designatedassafetyissue:No] Progression-free survival (PFS) [Designatedassafetyissue:No] Correlation of outcomes, engraftment, and PFS with number of detectable alloreactive natural killer cell clones [Designatedassafetyissue:No] Performance assessment [Designatedassafetyissue:No]	December 25, 2007	Engraftment rate Risk of graft-vs-host disease Progression-free survival (PFS) Correlation of outcomes, engraftment, and PFS with number of detectable alloreactive natural killer cell clones Performance assessment	April 11, 2007	Yes, same year	Yes	Cannot determine	Cannot determine	No info	No info
NCT00096005	Interventional	Phase 1	No info	Completed	Yes	November 9, 2004	A Phase I Trial Of 17-Allylaminogeldanamycin (17-AAG) And PS341 In Advanced Malignancies	Nov-04	Mar-10		National Cancer Institute (NCI)	Public	No info	-	MTD of tanespimycin in combination with bortezomib in the treatment of solid tumors [TimeFrame:At 3 weeks] [Designatedassafetyissue:Yes] Toxicity of tanespimycin in combination with bortezomib in the treatment of solid tumors [TimeFrame:At 3 weeks] [Designatedassafetyissue:Yes] Changes in biomarkers in peripheral blood mononuclear cells and tumor specimens from patients with advanced solid tumors…	August 21, 2012	Same as current	-	No	-	-	-	No info	No info
NCT00376519	Interventional	Phase 1	No info	Terminated	Yes	September 13, 2006	Umbilical Cord Blood Transplant With Co-Infusion of T Regulatory Cells	May-07	Mar-08	Mar-08	Masonic Cancer Center, University of Minnesota	Public	No info	-	Maximum tolerated dose of T-regulatory cells [TimeFrame:Within 24 Hours] [Designatedassafetyissue:Yes]	May 6, 2010	Maximum tolerated dose of umbilical cord blood (UCB)-derived T-regulatory cells Safety profile of UCB-derived T-regulatory cells	November 8, 2006	Yes	Yes	Yes	Yes	Incidence of neutrophil recovery [TimeFrame:Day 42] [Designatedassafetyissue:No] Incidence of double chimerism [TimeFrame:Day 21] [Designatedassafetyissue:No] Incidence of grades II-IV and III-IV acute graft-versus-host disease (GVHD) [TimeFrame:Day 100] [Designatedassafetyissue:No] Incidence of chronic graft-versus-host disease [TimeFrame:1 Year] [Designatedassafetyissue:No] Survival [TimeFrame:…	Incidence of neutrophil recovery at day 42 and platelet recovery at day 180 Incidence of double chimerism at day 21 Incidence of grades II-IV and III-IV acute graft-versus-host disease (GVHD) at day 100 Incidence of chronic GVHD at 1 year Probability of survival at 100 days and 1 year
NCT00397384	Interventional	Phase 1	No info	Terminated	Yes	November 8, 2006	A Phase I/II Clinical and Biological Evaluation of Combined EGFR Blockade With Erlotinib and Cetuximab in Patients With Advanced Cancer (Phase I) or Advanced Colorectal Cancer (Phase II)	Jan-07	Jan-11	Apr-11	Vanderbilt-Ingram Cancer Center	Public	National Cancer Institute (NCI)	Public	Maximum tolerated dose and recommended phase II dose of erlotinib hydrochloride when administered with cetuximab (phase I) [TimeFrame:21 days] [Designatedassafetyissue:Yes] Response rate (phase II) [TimeFrame:30 days after completing treatment.] [Designatedassafetyissue:No]	June 29, 2012	Maximum tolerated dose and recommended phase II dose (phase I) Response rate (phase II) Dose-limiting toxicity (phase I)	November 8, 2006	Yes	Yes	Yes	Yes	Dose-limiting toxicity (DLT)(phase I) [TimeFrame:21 days] [Designatedassafetyissue:Yes] Optimal biological dose (phase I) [TimeFrame:Completion of phase I] [Designatedassafetyissue:No] Antitumor effect (phase I) [TimeFrame:Completion of phase I] [Designatedassafetyissue:No] Progression-free survival rate at 4 months (phase II) [TimeFrame:4 months after completing treatment] [Designatedassafetyiss…	Optimal biological dose (phase I) Antitumor effect (phase I) Progression-free survival at 4 months (phase II) Time to tumor progression (phase II) Median survival (phase II) Safety and tolerability (phase II)
NCT00608361	Interventional	Phase 1	45	Recruiting	No info	January 30, 2008	Phase I Pharmacokinetic Study of Dasatinib (BMS-354825) (NSC-732517; IND-73969) in Patients With Advanced Malignancies and Varying Levels of Liver Dysfunction	Oct-08	-		Southwest Oncology Group	Public	National Cancer Institute (NCI)	Public	Maximum-tolerated dose [Designatedassafetyissue:Yes] Pharmacokinetics [Designatedassafetyissue:No]	May 17, 2012	Maximum tolerated dose [Designatedassafetyissue:Yes] Pharmacokinetics [Designatedassafetyissue:No]	January 30, 2008	Yes	Yes	Cannot determine	Cannot determine	No info	No info
NCT01249443	Interventional	Phase 1	66	Recruiting	No info	November 25, 2010	A Phase I Study of Vorinostat in Combination With Paclitaxel and Carboplatin in Solid Tumors (With Focus on Upper Aerodigestive Cancers) in Persons With HIV Infection	Aug-11	-		AIDS Associated Malignancies Clinical Trials Consortium	Public	National Cancer Institute (NCI)	Public	Safety and tolerability of vorinostat in combination with paclitaxel and carboplatin [Designatedassafetyissue:Yes] Maximum-tolerated dose of vorinostat in combination with paclitaxel and carboplatin [Designatedassafetyissue:Yes]	November 25, 2010	Same as current	-	No	-	-	-	Response rate in patients with lung, head and neck, and esophageal cancers [Designatedassafetyissue:No] Effects of therapy on HIV viral load and CD4 cell count [Designatedassafetyissue:No]	Same as current
NCT00005797	Interventional	Phase 2	160	Active, not recruiting	No info	June 2, 2000	Allogeneic Bone Marrow Transplantation for Hematologic Malignancies: A Treatment Approach Based on Risk of Relapse and Toxicity	Jun-96			H. Lee Moffitt Cancer Center and Research Institute	Public	National Cancer Institute (NCI)	Public	Relapse-free survival [Designatedassafetyissue:No] Overall survival [Designatedassafetyissue:No] Treatment-related mortality [Designatedassafetyissue:No] Toxicity [Designatedassafetyissue:Yes]	December 25, 2007	Relapse-free survival Overall survival Treatment-related mortality Toxicity	August 6, 2007	Yes, same year	Yes	Cannot determine	Cannot determine	No info	No info
NCT00006340	Interventional	Phase 1	No info	Completed	No info	October 4, 2000	A PHASE I TRIAL OF BUTYRATE AND GANCICLOVIR IN EBV-ASSOCIATED MALIGNANCIES	Dec-94			Boston Medical Center	Public	No info	-	No info	-	No info	-	No	-	-	-	No info	No info
NCT00006357	Interventional	Phase 1	No info	Completed	No info	October 4, 2000	Dose Finding and Phase II Study of STI 571 in Advanced Soft Tissue Sarcoma	Aug-00	Apr-01		European Organisation for Research and Treatment of Cancer - EORTC	Public	No info	-	No info	-	No info	-	No	-	-	-	No info	No info
NCT00020527	Interventional		No info	Completed	No info	July 11, 2001	A Multicenter, Open, Non-Comparative, Sequential Dose-Escalation Study to Investigate the Safety, Tolerability, and Pharmacokinetics of Two Separate Doses of MK-0991 in Children With New Onset Fever and Neutropenia	Mar-01			National Cancer Institute (NCI)	Public	No info	-	No info	-	No info	-	No	-	-	-	No info	No info
NCT00040911	Interventional		65	Recruiting	No info	July 8, 2002	A Randomized Study Of Electroacupuncture Treatment For Delayed Chemotherapy-Induced Nausea And Vomiting In Patients With Pediatric Solid Tumors	Apr-02	-		National Center for Complementary and Alternative Medicine (NCCAM)	Public	National Cancer Institute (NCI);;Children's Oncology Group	Public	Delayed nausea by Marrow Assessment of Nausea and Emesis at 1, 3, and 6 weeks after study completion	November 8, 2006	Same as current	-	No	-	-	-	Quality of life by QLQ C-30 at 1, 3, and 6 weeks after study completion Pain by Brief Pain Inventory at 1, 3, and 6 weeks after study completion	Same as current
NCT00053196	Interventional	Phase 2	No info	Completed	No	January 27, 2003	Non-Myeloablative Allogeneic Hematopoietic Cell Transplantation For Patients With Disease Relapse Or Myelodysplasia After Prior Autologous Transplantation	Dec-02	Nov-06	Aug-10	Cancer and Leukemia Group B	Public	National Cancer Institute (NCI)	Public	Treatment-related mortality [TimeFrame:6 months post transplant] [Designatedassafetyissue:Yes]	April 5, 2011	Treatment-related mortality	June 25, 2007	Yes	Yes	Yes	Yes	Per cent donor chimerism [TimeFrame:30, 60, 90, 180 days post transplant] [Designatedassafetyissue:No] Disease-free survival [TimeFrame:12 months up to 5 years post study entry] [Designatedassafetyissue:No] Graft-versus-host disease incidence [TimeFrame:6 months post transplant] [Designatedassafetyissue:Yes] Response Rates [TimeFrame:6 and 12 months] [Designatedassafetyissue:No]	Complete response Complete or mixed donor chimerism Disease-free survival Graft-versus-host disease
NCT00062140	Interventional	Phase 1	No info	Completed	No info	June 5, 2003	A Phase I Trial Of Total Body Irradiation, Cyclophosphamide Dose-Adjustment Based On Its Metabolism, And Hematopoietic Stem Cell Transplantation For Patients With Hematological Malignancy	Apr-03		Jul-04	Fred Hutchinson Cancer Research Center	Public	National Cancer Institute (NCI)	Public	No info	-	No info	-	No	-	-	-	No info	No info
NCT00080873	Interventional		180	Completed	No info	April 7, 2004	A Randomized Double Blind Placebo Controlled Clinical Trial to Assess the Efficacy of Traumeel&#174; S (IND#66649) for the Prevention and Treatment of Mucositis in Children Undergoing Hematopoietic Stem Cell Transplantation	Apr-04	Nov-06		Children's Oncology Group	Public	National Cancer Institute (NCI)	Public	No info	-	No info	-	No	-	-	-	No info	No info
NCT00118326	Interventional	Phase 1	No info	Completed	No info	July 8, 2005	Feasibility of Granulocyte-Colony Stimulating Factor (G-CSF) Stimulated Bone Marrow From Pediatric Donors as a Stem Cell Source for Allogeneic Bone Marrow Transplant	Aug-03		May-07	Fred Hutchinson Cancer Research Center	Public	No info	-	Safety and feasibility [Designatedassafetyissue:Yes]	December 25, 2007	Safety and feasibility	February 8, 2007	Yes, same year	Yes	Cannot determine	Yes	No info	No info
NCT00325611	Interventional		No info	Completed	No info	May 12, 2006	A Multi-Site Replication of an Inpatient Palliative Care Program	Apr-02		Jul-04	Kaiser Permanente	Pharma	Garfield Memorial Foundation	Public	Quality and cost of care	May 12, 2006	Same as current	-	No	-	-	-	Greater patient satisfaction Lower ICU admissions Lower total costs 6 months past hospitalization	Same as current
NCT00623077	Interventional	Phase 1	45	Active, not recruiting	Yes	February 22, 2008	Dose Escalation of Total Marrow Irradiation Added to an Alkylator-Intense Conditioning Regimen for Patients With High Risk or Relapsed Solid Tumors	Aug-05	Jan-12	-	Masonic Cancer Center, University of Minnesota	Public	No info	-	Maximum tolerated dose of tomotherapy up to 12 Gy [TimeFrame:Day 42] [Designatedassafetyissue:Yes]	June 1, 2010	Maximum tolerated dose of tomotherapy [Designatedassafetyissue:Yes]	February 22, 2008	Yes	Yes	No	Cannot determine	Percent of patients who had PET scans and &quotspot radiation&quot to PET-positive lesions after transplantation [TimeFrame:Day 60 Post Transplant] [Designatedassafetyissue:No] Change in bone mineral density [TimeFrame:Baseline, 6 and 12 Months Post Transplantation] [Designatedassafetyissue:Yes] Rate of Treatment Related Mortality in Non-TMI Treated Patients [TimeFrame:Day 100 Post Transplant] [D…	Feasibility of performing PET scans and &quotspot radiation&quot to PET-positive lesions after transplantation [Designatedassafetyissue:No] Change in bone mineral density and turnover from baseline to 6 and 12 months after transplantation [Designatedassafetyissue:Yes]
NCT00725062	Interventional	Phase 1	No info	Terminated	Yes	July 29, 2008	Phase I-II Dose Escalation Study of CD4+CD25+ Cells in Adult Patients Undergoing HLA-Identical Sibling Donor Peripheral Blood Progenitor Cell Transplantation	Jun-08	Apr-10	Apr-10	Masonic Cancer Center, University of Minnesota	Public	No info	-	Maximum tolerated dose of CD4+CD25+ cells/kg (phase I) [TimeFrame:Day 0 (48 hours post infusion)] [Designatedassafetyissue:Yes] Incidence of grade 3-5 infusional toxicity (phase II) [TimeFrame:Day 0 (48 hours post infusion)] [Designatedassafetyissue:Yes]	January 20, 2010	Maximum tolerated dose (phase I) [Designatedassafetyissue:Yes] Incidence of grade 3-5 infusional toxicity at 48 hours after a CD4- and CD25-positive regulatory T-cell infusion (phase II) [Designatedassafetyissue:Yes]	July 29, 2008	Yes	Yes	No	No	Cumulative incidence of grade II-IV acute graft-versus-host-disease (GVHD) [TimeFrame:Day 100 Post Infusion] [Designatedassafetyissue:Yes] Incidence of chronic graft-versus-host disease (GVHD) [TimeFrame:Month 6 Post Infusion] [Designatedassafetyissue:Yes] Incidence of Relapse [TimeFrame:Month 6 Post Infusion] [Designatedassafetyissue:No] Overall Survival [TimeFrame:Day 100 and 1 Year Post Infusi…	Cumulative incidence of grade II-IV acute graft-versus-host-disease (GVHD) at day 100 [Designatedassafetyissue:Yes] Incidence of chronic GVHD at 6 months [Designatedassafetyissue:Yes] Relapse at 6 months [Designatedassafetyissue:No] Survival at 100 days and 1 year [Designatedassafetyissue:No] Disease-free survival [Designatedassafetyissue:No]
NCT00918333	Interventional	Phase 1	109	Recruiting	Yes	June 1, 2009	A Phase I/II Study of the Histone Deacetylase (HDAC) Inhibitor LBH589 (Panobinostat) in Combination With mTOR Inhibitor RAD001 (Everolimus) in Patients With Relapsed Multiple Myeloma or Lymphoma	Jun-09	-		Mayo Clinic	Public	No info	-	Toxicity, as assessed by NCI CTCAE v3.0 (phase I) [Designatedassafetyissue:Yes] Proportion of confirmed tumor responses (i.e., CR, CRu, sCR, VGPR, or PR) (phase II) [TimeFrame:Using up to 12 cycles of treatment] [Designatedassafetyissue:No]	June 9, 2009	Same as current	-	No	-	-	-	Survival time [Designatedassafetyissue:No] Progression-free survival [Designatedassafetyissue:No] Duration of response [Designatedassafetyissue:No] Pharmacologic (pharmacokinetic/pharmacodynamic) parameters and biological (correlative laboratory) results and correlation to differences between responders and non-responders [TimeFrame:Before and after treatment] [Designatedassafetyissue:No]	Same as current
NCT01532687	Interventional	Phase 2	80	Recruiting	Yes	February 6, 2012	A Randomized, Double-Blind Phase II, Study of Gemcitabine Alone or in Combination With Pazopanib for Refractory Soft Tissue Sarcoma	Mar-12	-		OHSU Knight Cancer Institute	Public	National Cancer Institute (NCI);;GlaxoSmithKline	PublicPharma	Progression-free survival (PFS) [TimeFrame:Calculated as the time from randomization to the first documented progression or death whichever occurs first, or until time of last contact if no progression or death occurred, assessed up to 3 years] [Designatedassafetyissue:No]	February 13, 2012	Same as current	-	No	-	-	-	PFS (for a sub-group of patients treated with single-agent pazopanib hydrochloride following administration of gemcitabine hydrochloride in the cross-over portion of this study) [TimeFrame:Calculated as the time from receiving open-labeled pazopanib hydrochloride to the next documented progression or death whichever occurs first, assessed up to 3 years] [Designatedassafetyissue:No] Response rate …	Same as current
NCT00002759	Interventional	Phase 1	No info	Completed	No info	November 1, 1999	A PHASE I STUDY OF IRINOTECAN (CPT-11) WITH PHARMACOKINETIC MODULATION BY CYCLOSPORINE A AND PHENOBARBITAL	Jun-96			University of Chicago	Public	National Cancer Institute (NCI)	Public	No info	-	No info	-	No	-	-	-	No info	No info
NCT00005641	Interventional	Phase 2	No info	Active, not recruiting	No info	May 2, 2000	T-Cell Depletion for Graft-Versus-Host Disease (GVHD) Prevention in High Risk Matched and Mismatched Allogeneic Bone Marrow Transplantation	Jul-00			H. Lee Moffitt Cancer Center and Research Institute	Public	National Cancer Institute (NCI)	Public	No info	-	No info	-	No	-	-	-	No info	No info
NCT00027534	Interventional	Phase 1	No info	Completed	No info	December 7, 2001	A Phase I Study Of Active Immunotherapy With Autologous Dendritic Cells Infected With CEA-6D Expressing Fowlpox -Tricom In Patients With Advanced Or Metastatic Malignancies Expressing CEA	Jan-02			Duke Cancer Institute	Public	National Cancer Institute (NCI)	Public	No info	-	No info	-	No	-	-	-	No info	No info
NCT00028496	Interventional	Phase 1	No info	Completed	No info	January 4, 2002	Phase I Study of a Recombinant Fowl Pox Vaccine rF-CEA (6D)/TRICOM Alone or With GM-CSF in Patients With Advanced CEA Expressing Adenocarinomas	Jan-02			Fox Chase Cancer Center	Public	National Cancer Institute (NCI)	Public	No info	-	No info	-	No	-	-	-	No info	No info
NCT00066404	Interventional	Phase 1	No info	Active, not recruiting	No info	August 6, 2003	A Phase I Clinical Trial of Intrapleural Adenoviral-Mediated Interferon-beta (IFN-&#223;) Gene Transfer for Pleural Malignancies	Apr-03			Abramson Cancer Center of the University of Pennsylvania	Public	National Cancer Institute (NCI)	Public	No info	-	No info	-	No	-	-	-	No info	No info
NCT00098423	Interventional	Phase 1	No info	Completed	Yes	December 7, 2004	A Phase I And Pharmacological Trial Of 17-Allylamino -17-demethoxygeldanamycin (17-AAG) And Cytarabine In Refractory Leukemia And Myelodysplastic Syndrome	Nov-04	May-09		National Cancer Institute (NCI)	Public	No info	-	Tolerability of tanespimycin with cytarabine in patients with relapsed or refractory acute myeloid leukemia, acute lymphoblastic leukemia, chronic myelogenous leukemia, chronic myelomonocytic leukemia, or high-grade myelodysplastic syndromes [TimeFrame:Day 21] [Designatedassafetyissue:Yes]	August 21, 2012	Toxicity by NCI Toxicity Criteria at days 1-63	November 8, 2006	Yes	Yes	Yes	Cannot determine	Clinical response [TimeFrame:Every 2 weeks] [Designatedassafetyissue:No] Plasma level of tanespimycin [TimeFrame:Day 3] [Designatedassafetyissue:No] Effects on client proteins [TimeFrame:Days 1, 3, and 4 of course 1] [Designatedassafetyissue:No]	Remission rate as measured by standard published criteria based on bone marrow and peripheral blood examination at day 63 Remission duration at months 2-24
NCT00383448	Interventional	Phase 2	30	Suspended	No	September 29, 2006	Treatment of High Risk, Inherited Lysosomal And Peroxisomal Disorders by Reduced Intensity Hematopoietic Stem Cell Transplantation	Sep-06	-	-	Masonic Cancer Center, University of Minnesota	Public	No info	-	Donor Cell Engraftment [TimeFrame:Day 42] [Designatedassafetyissue:No]	July 10, 2012	To evaluate the ability to achieve donor cell engraftment with related, unrelated and cord blood grafts using a Campath-1H, clofarabine, melphalan and low dose total body irradiation regimen.	September 29, 2006	Yes	Yes	Cannot determine	Cannot determine	Transplant Related Mortality [TimeFrame:Day 100] [Designatedassafetyissue:Yes] Concentrations of mycophenylate mofetil (MMF) [TimeFrame:Day 3] [Designatedassafetyissue:No] Changes in Magnetic Resonance Imaging (MRI) [TimeFrame:Day 30, 60, 100 and 1 and 2 Years] [Designatedassafetyissue:No] Changes in Neuropsychometric Function [TimeFrame:6 Months, 1 Year, 2 Years, 3 Years] [Designatedassafetyissu…	determine the toxicity associated with this regimen, including neurologic, gastrointestinal, renal, pulmonary, cardiac and hepatic complications.
NCT00601718	Interventional	Phase 1	No info	Active, not recruiting	No	January 24, 2008	A Phase I/II Study of Vorinostat Plus Rituximab, Ifosphamide, Carboplatin, and Etoposide for Patients With Relapsed or Refractory Lymphoid Malignancies or Untreated T- or Mantle Cell Lymphoma	Dec-07	Jun-10		Fred Hutchinson Cancer Research Center/University of Washington Cancer Consortium	Public	National Cancer Institute (NCI)	Public	Maximum tolerated dose of vorinostat [TimeFrame:28 days post last dose of study drug] [Designatedassafetyissue:Yes] Safety and toxicity according to CTCAE v3.0 [TimeFrame:3-5 weeks post end of treatment] [Designatedassafetyissue:Yes] Efficacy (response rate) of vorinostat combined with RICE chemotherapy [TimeFrame:3-5 weeks post end of treatment] [Designatedassafetyissue:No] Ability to proceed to…	March 22, 2012	Maximum tolerated dose of vorinostat [Designatedassafetyissue:Yes] Safety and toxicity [Designatedassafetyissue:Yes] Ability to proceed to peripheral blood stem cell collection following treatment [Designatedassafetyissue:No] Impact of treatment on stem cell reserve [Designatedassafetyissue:No] Efficacy [Designatedassafetyissue:No]	January 24, 2008	Yes	Yes	Yes	Cannot determine	No info	No info
NCT00620295	Interventional	Phase 1	No info	Completed	Yes	February 20, 2008	Phase I Study of Bortezomib and Gemcitabine in Elderly Patients With Solid Tumors (X05227)	Mar-07	Feb-09	Oct-09	Masonic Cancer Center, University of Minnesota	Public	No info	-	Maximum tolerated dose of bortezomib and gemcitabine [TimeFrame:Day 21 (Week 3 - Cycle 1)] [Designatedassafetyissue:Yes]	April 13, 2010	Maximum tolerated dose of bortezomib and gemcitabine [Designatedassafetyissue:Yes]	February 20, 2008	Yes	Yes	Yes	Yes	Toxicity [TimeFrame:30 Days after Last Treatment] [Designatedassafetyissue:Yes] Disease response as measured by RECIST criteria [TimeFrame:Week 4] [Designatedassafetyissue:No] Characterization of gemcitabine and metabolite pharmacokinetics (as part of co-enrollment in Population Pharmacokinetics and Pharmacogenetics of Gemcitabine in Adult Patients with Solid Tumors&quot) [TimeFrame:Pre-Dose] [De…	Toxicity as measured by NCI-CTCAE v3.0 [Designatedassafetyissue:Yes] Disease response as measured by RECIST criteria [Designatedassafetyissue:No] Characterization of gemcitabine and metabolite pharmacokinetics (as part of co-enrollment in Population Pharmacokinetics and Pharmacogenetics of Gemcitabine in Adult Patients with Solid Tumors&quot) [Designatedassafetyissue:No]
NCT00816413	Interventional	Phase 1	20	Terminated	Yes	December 31, 2008	T Cell-Reduced Unrelated Donor Allogeneic Peripheral Blood Stem Cell Transplantation With Pentostatin and Low-Dose Total Body Irradiation	Sep-08	Feb-10	Feb-10	University of Nebraska	Public	National Cancer Institute (NCI)	Public	Severe transplant-related toxicity (grade III-IV adverse events) as assessed by NCI CTCAE v2.0 [TimeFrame:before day 100] [Designatedassafetyissue:Yes] Stable donor engraftment [TimeFrame:by day 70] [Designatedassafetyissue:No] Mortality [TimeFrame:at day 100] [Designatedassafetyissue:No]	June 1, 2010	Severe transplant-related toxicity (grade III-IV adverse events) before day 100 as assessed by NCI CTCAE v2.0 [Designatedassafetyissue:Yes] Stable donor engraftment by day 70 [Designatedassafetyissue:No] Mortality at day 100 [Designatedassafetyissue:No]	December 31, 2008	Yes	Yes	Yes	Yes	Incidence of grade III-IV acute graft-versus-host disease [TimeFrame:at day 100] [Designatedassafetyissue:Yes]	Incidence of grade III-IV acute graft-versus-host disease [Designatedassafetyissue:Yes]
NCT01035463	Interventional	Phase 1	44	Recruiting	Yes	December 17, 2009	Phase I/II Study of Lenalidomide Maintenance Following BEAM (+/- Rituximab) for Chemo-Resistant or High Risk Non-Hodgkin's Lymphoma	Nov-09	-		University of Nebraska	Public	National Cancer Institute (NCI)	Public	MTD (Phase I) [TimeFrame:1 year] [Designatedassafetyissue:Yes] Dose limiting toxicity (DLT) as assessed by National Cancer Institute (NCI) Common Terminology Criteria for Adverse Events (CTCAE) version 4.0 (Phase I) [TimeFrame:1 year] [Designatedassafetyissue:Yes]	March 8, 2011	Maximum tolerated dose (MTD) (Phase I) [TimeFrame:1 year] [Designatedassafetyissue:Yes] Dose limiting toxicity (DLT) as assessed by NCI CTCAE version 3.0 (Phase I) [TimeFrame:1 year] [Designatedassafetyissue:Yes]	December 17, 2009	Yes	Yes	Cannot determine	Cannot determine	Event-free survival (Phase II) [TimeFrame:1 year] [Designatedassafetyissue:No] Overall survival (Phase II) [TimeFrame:1 year] [Designatedassafetyissue:No] Complete response rate (Phase II) [TimeFrame:At 1 year] [Designatedassafetyissue:No]	Same as current
NCT01163201	Interventional	Phase 1	15	Not yet recruiting	Yes	May 26, 2010	Optimization of the T Regulatory Cell and T Effector Cell Doses in Recipients of Double UCB Transplantation for Treatment of Hematological Malignancies	Dec-12	-	-	Masonic Cancer Center, University of Minnesota	Public	No info	-	Optimal Cell Dose Mixture [TimeFrame:Day 0] [Designatedassafetyissue:Yes]	July 14, 2010	Same as current	-	No	-	-	-	Determine incidence of infusional toxicity [TimeFrame:48 hours] [Designatedassafetyissue:Yes] Incidence of neutrophil recovery [TimeFrame:Day 42] [Designatedassafetyissue:Yes] Incidence of double and single chimerism [TimeFrame:Day +21, Day +180, 1 Year] [Designatedassafetyissue:No] Incidence of Viral and Fungal Infections [TimeFrame:1 Year] [Designatedassafetyissue:Yes] 1 Year Survival [TimeFram…	Same as current
NCT01164709	Interventional	Phase 1	24	Recruiting	No	July 16, 2010	Phase I Trial of Nelfinavir and Bortezomib in Advanced Hematologic Malignancies	Jul-10	-	-	Swiss Group for Clinical Cancer Research	Public	No info	-	Dose limiting toxicity [TimeFrame:during first cycle] [Designatedassafetyissue:Yes]	April 26, 2012	Dose limiting toxicity [Designatedassafetyissue:Yes]	July 16, 2010	Yes	Yes	Cannot determine	Cannot determine	Objective response [TimeFrame:during treatment] [Designatedassafetyissue:No] Adverse events according to NCI CTCAE v.4.0 [TimeFrame:during treatment + 30 days] [Designatedassafetyissue:Yes]	Objective response [Designatedassafetyissue:No] Adverse events according to NCI CTCAE v.4.0 [Designatedassafetyissue:Yes] Inhibition of proteasome activity by nelfinavir mesylate alone and in combination with bortezomib in peripheral blood mononuclear cells (PBMC) [Designatedassafetyissue:No] Effect of nelfinavir mesylate alone and when given in combination with bortezomib on the activity of the …
NCT01165112	Interventional	Phase 1	27	Recruiting	No	June 21, 2010	A Phase I Trial of Bendamustine/Treanda, Rituximab, Etoposide, and Carboplatin for Patients With Relapsed or Refractory Lymphoid Malignancies and Select Untreated Lymphomas (TREC)	Sep-10	-		Fred Hutchinson Cancer Research Center/University of Washington Cancer Consortium	Public	National Cancer Institute (NCI)	Public	Maximally tolerated dose of bendamustine hydrochloride that can be combined with rituximab, carboplatin, and etoposide chemotherapy in patients with relapsed or refractory lymphoid malignancies [TimeFrame:Up to 3-5 weeks after the last course] [Designatedassafetyissue:Yes] Safety and toxicity of this regimen [TimeFrame:Up to 3-5 weeks after the last course] [Designatedassafetyissue:Yes]	May 11, 2012	Maximally tolerated dose of bendamustine that can be combined with rituximab, carboplatin and etoposide chemotherapy in patients with relapsed or refractory lymphoid malignancies. [TimeFrame:30 months] [Designatedassafetyissue:Yes] Number of participants with adverse events defined by type of adverse event and grade of adverse event [TimeFrame:30 months] [Designatedassafetyissue:Yes]	July 16, 2010	Yes	Yes	Cannot determine	Cannot determine	Preliminary assessment of the efficacy of this regimen [TimeFrame:Up to 3-5 weeks after the last course] [Designatedassafetyissue:No] Ability to proceed to peripheral blood stem cell (PBSC) collection following treatment (impact of this regimen on stem cell reserve) [TimeFrame:After completion of study treatment] [Designatedassafetyissue:No]	Response of tumor [TimeFrame:36 months] [Designatedassafetyissue:No] Adequate stem cell collection [TimeFrame:30 months] [Designatedassafetyissue:No]
NCT00002647	Interventional	Phase 1	24	Recruiting	No info	November 1, 1999	Photodynamic Therapy For Childhood Brain Tumors, A Phase I Study	May-94			Medical College of Wisconsin	Public	No info	-	No info	-	No info	-	No	-	-	-	No info	No info
NCT00003427	Interventional	Phase 1	36	Completed	No info	November 1, 1999	Phase I Study to Evaluate the Combination Chemotherapy Regimen of Oxaliplatin Plus Irinotecan in Previously Treated Patients With Metastatic Gastrointestinal Cancer	Apr-98	Apr-02		Memorial Sloan-Kettering Cancer Center	Public	National Cancer Institute (NCI)	Public	No info	-	No info	-	No	-	-	-	No info	No info
NCT00005854	Interventional	Phase 2	No info	Completed	No info	June 2, 2000	Transplantation of HLA Haploidentical Marrow Cells After Ex Vivo Exposure to Recipient Alloantigen in Presence of CTLA4-Ig - A Phase II Study of Tolerance Induction in Donor T Cells by Blockade of the CD80/CD86:CD28 Costimulatory Signal	Dec-99		Oct-00	Fred Hutchinson Cancer Research Center	Public	National Cancer Institute (NCI)	Public	No info	-	No info	-	No	-	-	-	No info	No info
NCT00006350	Interventional	Phase 2	No info	Active, not recruiting	No info	October 4, 2000	Allogeneic Hematopoietic Stem Cell Transplantation for Hematologic Malignancies After a Non-Myeloablative Conditioning Regimen From HLA-Matched Sibling Donors	Apr-00			University of Maryland Greenebaum Cancer Center	Public	No info	-	No info	-	No info	-	No	-	-	-	No info	No info
NCT00114257	Interventional	Phase 1	No info	Completed	No info	June 13, 2005	A Phase I Study of 5-AZA-2'-Deoxycytidine and Depsipeptide in Patients With Relapsed/Refractory Leukemia, Myelodysplastic Syndromes, or Myeloproliferative Disease	May-05			M.D. Anderson Cancer Center	Public	National Cancer Institute (NCI)	Public	Toxicity at 6 weeks after each course [Designatedassafetyissue:Yes]	December 25, 2007	Toxicity at 6 weeks after each course	February 8, 2007	Yes, same year	Yes	Cannot determine	Cannot determine	Complete and partial response at 6 weeks after each course [Designatedassafetyissue:No]	Complete and partial response at 6 weeks after each course
NCT00293345	Interventional	Phase 1	30	Recruiting	Yes	February 16, 2006	A Phase I Study of a Prolonged Infusion of Triapine in Combination With a Fixed Dose Rate of Gemcitabine in Patients With Advanced Solid Tumors and Lymphomas	Jun-06	-		National Cancer Institute (NCI)	Public	No info	-	MTD as assessed by the number of patients with dose-limiting toxicity (DLT) [TimeFrame:Observed clinically for 4 hours after each 3-AP infusion during the first cycle of treatment] [Designatedassafetyissue:Yes]	August 2, 2012	Same as current	-	No	-	-	-	Toxicity as assessed using the NCI Common Toxicity Criteria, Version 3.0 [TimeFrame:Observed clinically for 4 hours after each 3-AP infusion during the first cycle of treatment and monitored until disease progression or for a maximum of 24 months following termination of treatment] [Designatedassafetyissue:Yes] Therapeutic response [TimeFrame:Tumor and radiologic measurements every 8 weeks from s…	Same as current
NCT00313599	Interventional	Phase 1	15	Recruiting	Yes	April 11, 2006	A Phase I Dose Escalation Study of a 2 Day Oral Lapatinib Chemosensitization Pulse Given Prior To Weekly Intravenous Abraxane&#8482; in Patients With Advanced Solid Tumors	Feb-06	-	-	University of California, San Francisco	Public	National Cancer Institute (NCI)	Public	Maximum tolerated dose (MTD) of lapatinib in course 1 [TimeFrame:estimated to be 12 weeks] [Designatedassafetyissue:Yes]	October 10, 2012	Maximum tolerated dose (MTD) of lapatinib at course 1	November 8, 2006	Yes	Yes	Cannot determine	Cannot determine	Toxicity [TimeFrame:up to 12 weeks] [Designatedassafetyissue:Yes] Anti-tumor efficacy and safety every 8 weeks [TimeFrame:until disease progression estimated to be 12 weeks] [Designatedassafetyissue:Yes] Pharmacokinetics during the first 2 weeks of treatment [TimeFrame:2 weeks] [Designatedassafetyissue:Yes]	Toxicity Anti-tumor efficacy and safety every 8 weeks Presence of molecular markers as markers of response (e.g., HER2, AKT, and apoptotic markers) in circulating tumor cells on days 1, 2, and 3 of course 1 Pharmacokinetics at the MTD during the first 2 weeks of treatment
NCT00967577	Interventional		20	Recruiting	Yes	August 26, 2009	177Lu Radiolabeled Monoclonal Antibody HuJ591-GS (177Lu-J591) in Patients With Nonprostate Metastatic Solid Tumors: A Pilot Study	Jul-09	-	-	Weill Medical College of Cornell University	Public	No info	-	Change in tumor perfusion as based on DCE-MRI study as well as changes in cellularity as assessed using DWI. [TimeFrame:Performed after administration of 177LuJ591 between Day 6-9 and on Day 29.] [Designatedassafetyissue:No]	August 26, 2009	Same as current	-	No	-	-	-	Progression free survival [TimeFrame:Day 58 after administration with 177Lu-J591 and repeated every 3 months until radiographic progression of disease.] [Designatedassafetyissue:No]	Same as current
NCT00003269	Interventional	Phase 2	No info	Completed	No	November 1, 1999	A Phase II, Open-Label, Trial Evaluating the Efficacy of Amifostine in Patients With Cancers Receiving Outpatient Dose-intensive Cyclophosphamide, Etoposide, and Cisplatin (DICEP) Chemotherapy	Feb-98	Jan-01	Jan-01	Scripps Health	Pharma	No info	-	duration of neutropenia [TimeFrame:30 days] [Designatedassafetyissue:No]	January 6, 2011	Same as current	-	No	-	-	-	incidence of nephrotoxicity [TimeFrame:30 days] [Designatedassafetyissue:No] incidence of ototoxicity [TimeFrame:30 days] [Designatedassafetyissue:No]	Same as current
NCT00003572	Interventional	Phase 2	20	Completed	No info	November 1, 1999	Non-Myeloablative Allogeneic Bone Marrow Transplant for Hematologic Malignancies	Aug-98			Sidney Kimmel Comprehensive Cancer Center	Public	National Cancer Institute (NCI)	Public	No info	-	No info	-	No	-	-	-	No info	No info
NCT00003885	Interventional	Phase 2	60	Active, not recruiting	No info	November 1, 1999	Phase II Study of Arsenic Trioxide in Relapsed/Refractory Acute Leukemia and Blast Crisis of Chronic Myeloid Leukemia	Nov-97			Our Lady of Mercy Medical Center Comprehensive Cancer Center	Public	No info	-	No info	-	No info	-	No	-	-	-	No info	No info
NCT00006098	Interventional	Phase 1	No info	Completed	No info	August 3, 2000	A Phase I Study of PS-341 in Patients With Hematologic Malignancies	Apr-00			Memorial Sloan-Kettering Cancer Center	Public	National Cancer Institute (NCI)	Public	No info	-	No info	-	No	-	-	-	No info	No info
NCT00019344	Interventional	Phase 1	No info	Completed	No info	July 11, 2001	A Phase I Trial of Daily Bolus Flavopiridol for Five Consecutive Days in Patients With Refractory Neoplasms	Aug-97			National Cancer Institute (NCI)	Public	No info	-	No info	-	No info	-	No	-	-	-	No info	No info
NCT00031681	Interventional	Phase 1	41	Completed	No info	March 8, 2002	A Phase I Study Of UCN-01 In Combination With Irinotecan In Resistant Solid Tumor Malignancies (Part I) and in Triple Negative (ER-negative, PgR-negative, HER-2 Not Amplified) Recurrent Breast Cancers (Part II)	Dec-01	Jan-11		University of Virginia	Public	National Cancer Institute (NCI);;Washington University Siteman Cancer Center	Public	Anti-tumor activity (overall response rate [partial response and complete response], clinical benefit rate [partial response, complete response, and stable disease], and time to disease progression) [Designatedassafetyissue:No] Side effect profile [Designatedassafetyissue:Yes]	December 25, 2007	Anti-tumor activity (overall response rate [partial response and complete response], clinical benefit rate [partial response, complete response, and stable disease], and time to disease progression) Side effect profile	January 5, 2007	Yes, same year	Yes	No	Cannot determine	In vivo mechanisms [Designatedassafetyissue:No]	In vivo mechanisms
NCT00054327	Interventional	Phase 2	No info	Completed	Yes	February 5, 2003	Hematopoietic Stem Cell Transplantation Using Bone Marrow Or Peripheral Blood Stem Cells From Matched, Unrelated, Volunteer Donors	Nov-00	Sep-11	Sep-11	Case Comprehensive Cancer Center	Public	National Cancer Institute (NCI)	Public	Rates of durable engraftment [TimeFrame:at day 42] [Designatedassafetyissue:No]	February 1, 2012	Survival as measured at day 90 after transplantation, and then 1 and 2 years Relapse rate measured at day 90 after transplantation, and then 1 and 2 years Engraftment as measured by bone marrow biopsy days 28-35 after transplant Toxicity as measured by CTC v2.0 weekly	November 8, 2006	Yes	Yes	Yes	Yes	Graft-versus-host disease [TimeFrame:measured weekly] [Designatedassafetyissue:No] Incidence of recurrent disease [TimeFrame:at day 100 post transplant] [Designatedassafetyissue:No] Toxicity as measured by CTC v2.0 [TimeFrame:weekly] [Designatedassafetyissue:Yes]	Graft-versus-host disease measured weekly
NCT00101348	Interventional	Phase 1	66	Completed	No info	January 7, 2005	A Phase I and Biologic Correlative Study of Erlotinib, in Combination With Cetuximab and Bevacizumab in Patients With Metastatic Renal Cell Carcinoma	Jan-05	Jul-08		Institute for Drug Development	Public	National Cancer Institute (NCI)	Public	Objective response (complete, partial, and stable disease) as measured by RECIST criteria at 6 months. [Designatedassafetyissue:No] Toxicity during study treatment [Designatedassafetyissue:Yes] Adverse events [Designatedassafetyissue:Yes]	December 25, 2007	Objective response (complete, partial, and stable disease) as measured by RECIST criteria at 6 months. Toxicity during study treatment Adverse events Overall survival at 6 and 12 months Progression-free survival at 6 and 12 months	November 21, 2006	Yes	Yes	No	Cannot determine	No info	No info
NCT00499811	Interventional	Phase 1	118	Completed	No info	July 10, 2007	Phase I and Pharmacokinetic Study of Vorinostat for Solid Tumors and Lymphomas in Patients With Varying Degrees of Hepatic Dysfunction	Jun-07	Aug-11		University of Pittsburgh	Public	National Cancer Institute (NCI)	Public	Pharmacokinetic variables corresponding to the disposition of vorinostat (SAHA) [Designatedassafetyissue:No] Maximum tolerated dose and dose-limiting toxicity of vorinostat in groups of patients with varying degrees of hepatic dysfunction (mild, moderate, or severe) [Designatedassafetyissue:Yes]	December 25, 2007	Pharmacokinetic variables corresponding to the disposition of vorinostat (SAHA) Maximum tolerated dose and dose-limiting toxicity of vorinostat in groups of patients with varying degrees of hepatic dysfunction (mild, moderate, or severe)	July 10, 2007	Yes, same year	Yes	No	Cannot determine	Toxicity profile of vorinostat [Designatedassafetyissue:Yes] Clinical response rate [Designatedassafetyissue:No] Child-Pugh classification and liver function test results [Designatedassafetyissue:No]	Toxicity profile of vorinostat Clinical response rate Child-Pugh classification and liver function test results
NCT00621036	Interventional	Phase 2	30	Recruiting	No info	February 21, 2008	A Phase 2, Open-Label Study to Evaluate the Efficacy and Safety of Patient-Specific Immunotherapy, Recombinant Idiotype Conjugated to KLH (Id-KLH) and Administered With GM-CSF, in Patients With CNS Lymphoma	Nov-07	-		Simmons Cancer Center	Public	No info	-	Anti-idiotype (Id) and anti-keyhole limpet hemocyanin (KLH) immune response rate in the CSF [Designatedassafetyissue:No] Safety and tolerability [Designatedassafetyissue:Yes]	February 21, 2008	Same as current	-	No	-	-	-	Progression-free survival (PFS) [Designatedassafetyissue:No] Time to receipt of first subsequent anti-lymphoma therapy after initiating immunization with the Id-KLH conjugate vaccine [Designatedassafetyissue:No] Correlation of anti-Id immune response in the CSF and/or serum with PFS and overall survival [Designatedassafetyissue:No] Kinetics of humoral immune response development [Designatedassafe…	Same as current
NCT00939770	Interventional	Phase 1	196	Recruiting	No info	July 14, 2009	A Phase I/II Study of PF-02341066, an Oral Small Molecule Inhibitor of Anaplastic Lymphoma Kinase (ALK) and c-Met, in Children With Relapsed/Refractory Solid Tumors, Primary CNS Tumors, and Anaplastic Large Cell Lymphoma	Sep-09	-		Children's Oncology Group	Public	National Cancer Institute (NCI)	Public	Maximum-tolerated dose and recommended phase II dose of crizotinib in children with relapsed or refractory solid tumors or anaplastic large cell lymphoma (ALCL) [Designatedassafetyissue:Yes] Toxicities of crizotinib [Designatedassafetyissue:Yes] Pharmacokinetics of crizotinib [Designatedassafetyissue:No]	April 19, 2011	Maximum tolerated dose and recommended phase II dose of MET tyrosine kinase inhibitor PF-02341066 in children with relapsed or refractory solid tumors or anaplastic large cell lymphoma (ALCL) [Designatedassafetyissue:Yes] Toxicities of MET tyrosine kinase inhibitor PF-02341066 [Designatedassafetyissue:Yes] Pharmacokinetics of MET tyrosine kinase inhibitor PF-02341066 [Designatedassafetyissue:No]	July 14, 2009	Yes	Yes	Cannot determine	Cannot determine	Antitumor activity of crizotinib in children with relapsed or refractory solid tumors or ALCL [Designatedassafetyissue:No] Antitumor activity of crizotinib in children with relapsed or refractory neuroblastoma or ALCL [Designatedassafetyissue:No] Relationship between response to treatment and anaplastic lymphoma kinase gene status in children with relapsed or refractory neuroblastoma or ALCL [Des…	Antitumor activity of MET tyrosine kinase inhibitor PF-02341066 in children with relapsed or refractory solid tumors or ALCL [Designatedassafetyissue:No] Antitumor activity of MET tyrosine kinase inhibitor PF-02341066 in children with relapsed or refractory neuroblastoma or ALCL [Designatedassafetyissue:No] Relationship between response to treatment and anaplastic lymphoma kinase gene status in c…
NCT00975975	Interventional	Phase 2	No info	Active, not recruiting	Yes	September 11, 2009	Basiliximab #2: In-Vivo Activated T-Cell Depletion to Prevent GVHD After Nonmyeloablative Allotransplantation for the Treatment of Blood Cancer	Sep-09	-		Indiana University School of Medicine	Public	No info	-	Assess the incidence grade 3-4 aGVHD Compare the incidence of grade 3-4 aGVHD with those of a recently completed clinical trial cohort [TimeFrame:Pre-Transplant thru 1 year post transplant] [Designatedassafetyissue:Yes]	September 11, 2009	Same as current	-	No	-	-	-	To test the hypothesis that donor cell engraftment is associated with an expansion of donor-derived natural killer cells in the immediate post-transplant period [TimeFrame:Pre-transplant thru 1 year post-transplant] [Designatedassafetyissue:No]	Same as current
NCT01043640	Interventional	Phase 2	66	Recruiting	Yes	January 5, 2010	Allogeneic Hematopoietic Stem Cell Transplantation for Standard Risk Inherited Metabolic Disorders	Dec-09	-	-	Masonic Cancer Center, University of Minnesota	Public	No info	-	Number of Patients with Donor Derived Engraftment [TimeFrame:Day 100 Post Transplant] [Designatedassafetyissue:No]	January 6, 2010	Same as current	-	No	-	-	-	Number of Patients with Graft-Versus-Host Disease (GVHD) by Severity [TimeFrame:Day 100 Post Transplant] [Designatedassafetyissue:No] Number of Patients Died Peri-Transplant [TimeFrame:By Day 100 Post Transplant] [Designatedassafetyissue:Yes] Donor Cell Chimerism Following Transplant [TimeFrame:Day 28, Day 42, Day 100, Month 6, Yearly Post Transplant] [Designatedassafetyissue:No]	Same as current
NCT01172028	Interventional	Phase 1	54	Recruiting	Yes	July 28, 2010	Phase I Dose Escalation Trial of Biweekly Alimta (With Vitamin Supplementation) in Combination With Taxotere in Advanced Solid Tumor Patients	Sep-05	-		University of Arizona	Public	National Cancer Institute (NCI)	Public	Maximum-tolerated dose (MTD) of combination ALIMTA and Taxotere [TimeFrame:From first dose of the study drug until 30 days after the last administration of study medication] [Designatedassafetyissue:Yes]	January 18, 2011	Maximum-tolerated dose [Designatedassafetyissue:Yes]	July 28, 2010	Yes	Yes	Cannot determine	Cannot determine	Toxicity [TimeFrame:From first dose of the study drug until 30 days after the last administration of study medication] [Designatedassafetyissue:Yes] Antitumor activity [TimeFrame:From first dose of the study drug until 30 days after the last administration of study medication] [Designatedassafetyissue:No]	Toxicity [Designatedassafetyissue:Yes] Antitumor activity [Designatedassafetyissue:No] Recommended phase II dose [Designatedassafetyissue:Yes]
NCT01261247	Interventional	Phase 2	37	Recruiting	Yes	December 14, 2010	A Phase II Study of the Histone Deacetylase (HDAC) Inhibitor LBH589 (Panobinostat) in Patients With Relapsed or Refractory Non-Hodgkin Lymphoma	Jan-11	-		Mayo Clinic	Public	National Cancer Institute (NCI)	Public	Proportion of confirmed responses defined to be a CR or PR noted as the objective status [TimeFrame:Every 28 days for up to 2 years] [Designatedassafetyissue:No]	December 14, 2010	Same as current	-	No	-	-	-	Survival time due to any cause estimated using the method of Kaplan-Meier for the patients included in evaluating the decision criteria [TimeFrame:Every 6 months for up to 2 years] [Designatedassafetyissue:No] Progression-free survival time due to any cause will be estimated using the method of Kaplan-Meier [TimeFrame:Every 6 months for up to 2 years] [Designatedassafetyissue:No] Duration of resp…	Same as current
NCT01446809	Interventional		21	Recruiting	No	September 12, 2011	The Effect of Antiangiogenic Therapy With Pazopanib Prior to Preoperative Chemotherapy for Subjects With Extremity Soft Tissue Sarcomas: A Randomized Study to Evaluate Response by Imaging	Apr-12	-		Fred Hutchinson Cancer Research Center/University of Washington Cancer Consortium	Public	National Cancer Institute (NCI)	Public	Absolute values and changes in maximum SUV of tumors measured by FDG-PET pre- and post receipt of pazopanib versus placebo, and post receipt of 2 courses of preoperative chemotherapy [TimeFrame:At baseline and 14 days] [Designatedassafetyissue:No] Tumor response by RECIST criteria [TimeFrame:At 14 days] [Designatedassafetyissue:No] Correlation of pazopanib hydrochloride trough concentration with …	October 4, 2011	Same as current	-	No	-	-	-	Safety profile of sequential treatment with pazopanib and pre-operative chemotherapy with doxorubicin and ifosfamide [TimeFrame:Up to 3 years] [Designatedassafetyissue:Yes] Pathologic response at the time of surgery as measured by % tumor viability [TimeFrame:An expected average of 12 weeks] [Designatedassafetyissue:No] Progression free survival [TimeFrame:Up to 3 years] [Designatedassafetyissue:…	Safety profile of sequential treatment with pazopanib and pre-operative chemotherapy with doxorubicin and ifosfamidethe number and percent of subjects reporting adverse events (all, severe or worse, serious and related) will be quantified [TimeFrame:Up to 3 years] [Designatedassafetyissue:Yes] Pathologic response at the time of surgery as measured by % tumor viability [TimeFrame:An expected avera…
NCT01609816	Interventional	Phase 1	30	Recruiting	Yes	May 30, 2012	Phase I/II Study of Dasatinib in Recipients of Autologous Stem Cell Transplantation for Hematologic Malignancies.	May-12	-	-	Barbara Ann Karmanos Cancer Institute	Public	National Cancer Institute (NCI)	Public	Dose limiting toxicity (DLT) graded according to the National Cancer Institute (NCI) Common Toxicity Criteria for Adverse Events (CTCAE) version 4 [TimeFrame:2 months] [Designatedassafetyissue:Yes] Maximum tolerated dose (MTD)graded according to the NCI CTCAE version 4 [TimeFrame:2 months] [Designatedassafetyissue:Yes]	May 30, 2012	Same as current	-	No	-	-	-	Incidence of large granular lymphocytes (LGL) lymphocytosis [TimeFrame:6 months] [Designatedassafetyissue:No]	Same as current
NCT01625351	Interventional	Phase 1	24	Recruiting	No	June 19, 2012	A Phase I Study of CD45RA+ Depleted Haploidentical Stem Cell Transplantation in Children With Relapsed or Refractory Solid Tumors and Lymphomas	Jul-12	-	-	St. Jude Children's Research Hospital	Public	No info	-	Feasibility of haploidentical HSCT [TimeFrame:30 days post transplantation] [Designatedassafetyissue:Yes]	June 20, 2012	Same as current	-	No	-	-	-	No info	No info
NCT00003962	Interventional	Phase 1	No info	Completed	No info	November 1, 1999	Dose Finding Study of Toxicity and Immunomodulatory Effects of Interleukin-2 Following Allogeneic Bone Marrow Transplantation in Patients at High Risk for Relapse	Apr-98			Sidney Kimmel Comprehensive Cancer Center	Public	National Cancer Institute (NCI)	Public	No info	-	No info	-	No	-	-	-	No info	No info
NCT00004114	Interventional	Phase 1	No info	Withdrawn	No info	December 10, 1999	Non-Myeloablative Chemotherapy Followed by Unrelated Allogeneic Stem Cell Transplantation in Patients With Advanced Hematologic Malignancies: A Pilot Study				Jonsson Comprehensive Cancer Center	Public	National Cancer Institute (NCI)	Public	No info	-	No info	-	No	-	-	-	No info	No info
NCT00025441	Interventional	Phase 2	No info	Active, not recruiting	No info	October 11, 2001	MMT 98 Study For Metastatic Disease Rhabdomyosarcoma And Other Malignant Soft Tissue Sarcoma Of Childhood	Nov-98			Societe Internationale d'Oncologie Pediatrique	Public	Children's Cancer and Leukaemia Group;;Societe Francaise Oncologie Pediatrique	Public	No info	-	No info	-	No	-	-	-	No info	No info
NCT00070382	Interventional	Phase 3	No info	Completed	Yes	October 3, 2003	A Randomized, Open-Label, Multicenter Study Of Darbepoetin Alfa Administered Once Every Two Weeks (Q2W) Compared With rHuEPO Administered Once Every Week (QW) For The Treatment Of Anemia In Subjects With Non-Myeloid Malignancies Receiving Multiple Chemotherapy	Aug-03	Nov-03		Jonsson Comprehensive Cancer Center	Public	National Cancer Institute (NCI)	Public	Compare Efficacy of darbepoetin alfa with Epoetin Alfa as measured by the incidence of red blood cell transfusions. [TimeFrame:12 weeks] [Designatedassafetyissue:Yes]	June 18, 2012	To compare the efficacy of darbepoetin alfa administered once every 2 weeks with Epoetin Alfa administered once per week as measured by the incidence of red blood cell (RBC) transfusions from day 29 to the end of the treatment period (EOTP). [TimeFrame:day 29 to end of treatment period] [Designatedassafetyissue:Yes]	July 22, 2010	Yes	Yes	Yes	Cannot determine	No info	No info
NCT00104975	Interventional	Phase 1	20	Completed	No info	March 3, 2005	Reduced Intensity Conditioning Regimen for Haplo-identical Family Donor Stem Cell Transplants for Hematologic Malignancies With Delayed Add-back of Non-alloreactive T Cells	Feb-05			Yale University	Public	National Cancer Institute (NCI)	Public	No info	-	No info	-	No	-	-	-	No info	No info
NCT00132015	Interventional	Phase 2	37	Completed	No info	August 16, 2005	A Phase II Clinical Trial of 17-(Allylamino)-17- Demethoxygeldanamycin (17-AAG, NSC 330507 and EPL Diluent, NSC 704057) in Adults With Systemic Mastocytosis	May-06	Dec-07	Jun-08	National Institutes of Health Clinical Center (CC)	Public	National Cancer Institute (NCI)	Public	Objective response (complete and partial response) [Designatedassafetyissue:No]	December 25, 2007	Objective response (complete and partial response)	November 16, 2006	Yes	Yes	Possibly	No	Quality of life as assessed by the European Organization for Research of the Treatment of Cancer Quality of Life Questionnaire (EORTC QLQ-C30) at baseline and prior to each treatment course [Designatedassafetyissue:No]	Quality of life as assessed by the European Organization for Research of the Treatment of Cancer Quality of Life Questionnaire (EORTC QLQ-C30) at baseline and prior to each treatment course
NCT00357305	Interventional	Phase 1	25	Recruiting	No info	July 26, 2006	A Phase I Study of Vorinostat (Suberoylanilide Hydroxamic Acid, or SAHA) in Combination With Cytosine Arabinoside (Ara-C) and Etoposide for Patients With Relapsed and/or Refractory Acute Leukemias, Myelodysplasias and Myeloproliferative Disorders	May-06	-		University of Maryland Greenebaum Cancer Center	Public	National Cancer Institute (NCI)	Public	Maximum tolerated dose (MTD) of vorinostat (SAHA) in combination with cytarabine and etoposide [Designatedassafetyissue:Yes]	December 25, 2007	Maximum tolerated dose (MTD) of vorinostat (SAHA) in combination with cytarabine and etoposide	November 8, 2006	Yes	Yes	Cannot determine	Cannot determine	Response rate [Designatedassafetyissue:No] Progression-free survival [Designatedassafetyissue:No] Disease-specific survival [Designatedassafetyissue:No] One-year survival [Designatedassafetyissue:No] Overall survival [Designatedassafetyissue:No] Degree of upregulation of tumor necrosis factor-related apoptosis-inducing ligand (TRAIL)-death receptors and proteins associated with apoptosis [Designa…	Response rate Progression-free survival Disease-specific survival One-year survival Overall survival Degree of upregulation of tumor necrosis factor-related apoptosis-inducing ligand (TRAIL)-death receptors and proteins associated with apoptosis Alterations in cell cycle phase Expression of MDR proteins at MTD of SAHA
NCT00357708	Interventional	Phase 1	No info	Completed	No	July 26, 2006	A Phase I Trial of Vorinostat (IND 71976, NSC 701852) and Decitabine (IND 50733, NSC 127716) in Patients With Relapsed, Refractory, or Poor Prognosis Leukemia	Jun-06	Oct-09	Oct-09	M.D. Anderson Cancer Center	Public	National Cancer Institute (NCI)	Public	Maximum tolerated dose (i.e., recommended phase II dose) of vorinostat (SAHA) and decitabine [TimeFrame:28 Day Cycle] [Designatedassafetyissue:Yes]	June 8, 2010	Maximum tolerated dose (i.e., recommended phase II dose) of vorinostat (SAHA) and decitabine	November 8, 2006	Yes	Yes	Yes	Yes	No info	Clinical activity Pharmacokinetics
NCT00413322	Interventional	Phase 1	No info	Completed	No	December 18, 2006	A Phase I Safety, Pharmacodynamic, Anti-Tumor Activity, and Pharmacokinetic Study of PXD101 Alone and in Combination With 5-Fluorouracil in Patients With Advanced Solid Tumors	Sep-05	Mar-08	Jun-08	TopoTarget A/S	Pharma	No info	-	to determine the maximum tolerated dose of PXD101 administered in combination with 5-FU [TimeFrame:throughout the study] [Designatedassafetyissue:Yes] to determine whether PXD101 alone can down-regulate thymidylate synthase in patient tumors [TimeFrame:throughout the study] [Designatedassafetyissue:No]	December 21, 2007	Same as current	-	No	-	-	-	No info	No info
NCT00619645	Interventional	Phase 2	20	Recruiting	No info	February 20, 2008	Reduced Intensity Stem Cell Transplantation (RIST) for Patients With Hematological Malignancies Conditioned With Fludarabine and Busulfan	Jun-07	-		University of California, Davis	Public	National Cancer Institute (NCI)	Public	Day 100 transplant-related mortality [Designatedassafetyissue:Yes]	February 20, 2008	Same as current	-	No	-	-	-	Response [Designatedassafetyissue:Yes] Engraftment [Designatedassafetyissue:Yes] Acute and chronic graft-versus-host-disease [Designatedassafetyissue:Yes] Degree of chimerism [Designatedassafetyissue:No] Toxicity [Designatedassafetyissue:Yes] Progression-free survival [Designatedassafetyissue:Yes] Overall survival [Designatedassafetyissue:Yes]	Same as current
NCT00720174	Interventional	Phase 1	60	Recruiting	Yes	July 19, 2008	A Phase &#189; Study of Doxorubicin and A12 in Advanced Soft Tissue Sarcoma	Jun-08	-		National Cancer Institute (NCI)	Public	No info	-	Maximum-tolerated dose (MTD) of anti-IGF-1R recombinant monoclonal antibody IMC-A12 in combination with doxorubicin hydrochloride [TimeFrame:From day 1to up to 42 days] [Designatedassafetyissue:Yes] Confirmed response rate (CR and PR) of this combination as defined by Response Evaluation Criteria in Solid Tumors (RECIST) [TimeFrame:Every 6 weeks] [Designatedassafetyissue:No]	August 24, 2012	Maximum tolerated dose of anti-IGF-1R recombinant monoclonal antibody IMC-A12 [Designatedassafetyissue:Yes] Confirmed response rate (complete and partial response as defined by RECIST) of anti-IGF-1R recombinant monoclonal antibody IMC-A12 in combination with doxorubicin hydrochloride [Designatedassafetyissue:No]	July 19, 2008	Yes	Yes	Cannot determine	Cannot determine	Overall survival time [TimeFrame:Until death due to any cause, or loss to follow-up] [Designatedassafetyissue:No] Progression-free survival (PFS) time [TimeFrame:Until documented disease progression, death, or loss-to-follow-up] [Designatedassafetyissue:No] Changes in left ventricular ejection fraction levels as measured by multi gated acquisition scan (MUGA) scans [TimeFrame:After 6 courses] [De…	Progression-free and overall survival at 3 and 6 months [Designatedassafetyissue:No] Changes in left ventricular ejection fraction levels from baseline as measured by MUGA scans after 2, 4, and 6 courses of combination therapy [Designatedassafetyissue:Yes]
NCT01028716	Interventional	Phase 2	50	Recruiting	Yes	December 8, 2009	Nonmyeloablative Hematopoietic Cell Transplantation (HCT) for Patients With Hematologic Malignancies Using Related, HLA-Haploidentical Donors: A Phase II Trial of Peripheral Blood Stem Cells (PBSC) as the Donor Source	Feb-10	-		Fred Hutchinson Cancer Research Center/University of Washington Cancer Consortium	Public	National Cancer Institute (NCI)	Public	Incidence of grades III/IV acute GvHD [TimeFrame:At day 84] [Designatedassafetyissue:No] Incidence of chronic GVHD [TimeFrame:Weekly until day 84 post-transplant] [Designatedassafetyissue:No] Incidence of chronic GVHD [TimeFrame:Then followed up per standard practice] [Designatedassafetyissue:No] Cumulative incidence of NRM [TimeFrame:Day 100] [Designatedassafetyissue:No] Cumulative incidence of …	March 12, 2012	Incidence of severe acute and chronic GvHD, nonrelapse-related deaths and relapse [TimeFrame:Day +84] [Designatedassafetyissue:No]	December 8, 2009	Yes	Yes	Cannot determine	Cannot determine	Neutrophil recovery [TimeFrame:Three times a week from day 0] [Designatedassafetyissue:No] Primary graft failure [TimeFrame:Day 84] [Designatedassafetyissue:No] Secondary graft failure [TimeFrame:Up to day 84] [Designatedassafetyissue:No] Platelet recovery [TimeFrame:Up to 12 weeks post-transplant] [Designatedassafetyissue:No] Donor cell engraftment [TimeFrame:Day 28] [Designatedassafetyissue:No]…	Neutrophil recovery [Designatedassafetyissue:No] Primary graft failure [TimeFrame:Day +84] [Designatedassafetyissue:No] Secondary graft failure [Designatedassafetyissue:No] Platelet recovery [Designatedassafetyissue:No] Donor cell engraftment [TimeFrame:Day &gt= 84 after transplantation and day +28] [Designatedassafetyissue:No] Progression-free survival [Designatedassafetyissue:No] Infections [De…
NCT00003294	Interventional	Phase 1	24	Completed	Yes	November 1, 1999	Initial Clinical Evaluation of the Combination of Paclitaxel and Carboplatin With Modulation of Toxicity With GCSF and Amifostine	May-97	Apr-99	May-04	Roswell Park Cancer Institute	Public	National Cancer Institute (NCI)	Public	No info	-	No info	-	No	-	-	-	No info	No info
NCT00041808	Interventional	Phase 1	No info	Completed	No info	July 17, 2002	A Phase I/II Single Dose Trial to Determine The Safety, Tolerance, Pharmacokinetic Profile, and Preliminary Activity of Intrahepatic Delivery (Via Hepatic Artery Catheterization) of Doxorubicin Hydrochloride Adsorbed to Magnetic Targeted Carriers ( MTC-DOX) in Patients With Metastatic Cancer to the Liver .	Jul-01		Apr-03	FeRx	Pharma	No info	-	No info	-	No info	-	No	-	-	-	No info	No info
NCT00304018	Interventional	Phase 1	No info	Completed	No info	March 15, 2006	Pilot Study of Umbilical Cord Blood Transplantation in Adult Patients With Advanced Hematopoietic Malignancies	Oct-02	Mar-09	Mar-09	University of California, San Francisco	Public	National Cancer Institute (NCI)	Public	Determine the safety and feasibility of performing donor umbilical cord blood transplantation (UCBT) in patients with advanced hematologic malignancies [TimeFrame:up to 24 months post-transplant] [Designatedassafetyissue:Yes]	October 2, 2012	Same as current	-	No	-	-	-	No info	No info
NCT00317785	Interventional	Phase 2	50	Completed	No info	April 24, 2006	A Phase II Trial of Total Body Irradiation Plus Metabolism-Based Cyclophosphamide Dosing as Preparative Therapy for Allogeneic Hematopoietic Cell Transplant for Patients With Hematological Malignancy	May-05	Nov-07		Fred Hutchinson Cancer Research Center	Public	National Cancer Institute (NCI)	Public	Non-relapse mortality (NRM) at 200 days [Designatedassafetyissue:No]	December 25, 2007	Non-relapse mortality (NRM) at 200 days	November 8, 2006	Yes	Yes	Yes	Cannot determine	Overall survival [Designatedassafetyissue:No] Relapse rate [Designatedassafetyissue:No] Sinusoidal obstruction syndrome (SOS) [Designatedassafetyissue:No] Acute renal failure [Designatedassafetyissue:No] Respiratory failure [Designatedassafetyissue:No] Cause of death [Designatedassafetyissue:No]	Overall survival Relapse rate Sinusoidal obstruction syndrome (SOS) Acute renal failure Respiratory failure Cause of death
NCT00335491	Interventional		No info	Completed	Yes	June 8, 2006	A RENEW Intervention for Elderly Cancer Survivors	Mar-06	Mar-10	Mar-10	University of Utah	Public	National Cancer Institute (NCI)	Public	Patient perception and pattern of change [TimeFrame:3 months of training followed by 6 and 12 months of no formal training] [Designatedassafetyissue:Yes]	April 6, 2010	Same as current	-	No	-	-	-	Structural and function changes [TimeFrame:3 months of training followed by 6 and 12 months of no formal training] [Designatedassafetyissue:Yes]	Same as current
NCT00436657	Interventional	Phase 1	No info	Completed	No	February 15, 2007	A Phase I Study of Continuous Hyperthermic Peritoneal Perfusion (CHPP) With Escalating Doses of Cisplatin for Children With Peritoneal Carcinomatosis or Advanced Peritoneal and Retroperitoneal Disease	Feb-07	Apr-11	Apr-11	M.D. Anderson Cancer Center	Public	No info	-	Maximum Tolerated Dose (MTD) of continuous hyperthermic peritoneal perfusion (CHPP) with cisplatin in children with peritoneal cancer [TimeFrame:Assessed during treatment and post surgery through hospital stay (estimated 5 days) followed one month later.] [Designatedassafetyissue:Yes]	April 21, 2011	The goal of this research study is to find the highest tolerable dose of cisplatin given to pediatric patients undergoing extensive surgery to remove all visible tumor from the abdominal cavity. [TimeFrame:2 Years] [Designatedassafetyissue:No]	February 22, 2008	Yes	Yes	Possibly	Possibly	No info	No info
NCT00624962	Interventional		No info	Withdrawn	Yes	February 27, 2008	Pilot Study of Early Enteral Tube Feedings in Children Receiving Chemotherapy for Newly Diagnosed AML/MDS and High Risk Solid Tumors	Mar-06	-	-	Vanderbilt University	Public	National Cancer Institute (NCI)	Public	Successful administration of enteral feedings via a nasogastric tube for 50% or more of the total nutritional-support days [TimeFrame:50% or more of the total nutritional support days.] [Designatedassafetyissue:No]	October 13, 2010	Successful administration of enteral feedings via a nasogastric tube for 50% or more of the total nutritional-support days [Designatedassafetyissue:No]	February 27, 2008	Yes	Yes	Cannot determine	Cannot determine	Number of patients accepting early insertion of enteral feeding tube for an approximate twelve week period [TimeFrame:twelve weeks] [Designatedassafetyissue:No] Number of times tubes replaced and number of subjects refusing replacement [TimeFrame:not specified] [Designatedassafetyissue:No] Grade 3/4 gastrointestinal toxicity associated with enteral support [TimeFrame:Not specified] [Designatedass…	Number of patients accepting early insertion of enteral feeding tube for an approximate twelve week period [Designatedassafetyissue:No] Number of times tubes replaced and number of subjects refusing replacement [Designatedassafetyissue:No] Grade 3/4 gastrointestinal toxicity associated with enteral support [Designatedassafetyissue:Yes] Complications associated with tube placement [Designatedassaf…
NCT00831844	Interventional	Phase 2	140	Active, not recruiting	No info	January 28, 2009	A Phase II Study of IMC-A12 (Anti-IGF-I Receptor Monoclonal Antibody, IND #100947, NSC #742460) in Children With Relapsed/Refractory Solid Tumors	Jan-09	-		Children's Oncology Group	Public	National Cancer Institute (NCI)	Public	Response rate [Designatedassafetyissue:No] Toxicity [Designatedassafetyissue:Yes]	January 28, 2009	Same as current	-	No	-	-	-	Relationship between tumor expression of IGF-I, IGF-II, and IGF-IR and response [Designatedassafetyissue:No] Human anti-human antibody response [Designatedassafetyissue:No] Effect of cixutumumab on circulating levels of proteins involved in linear growth and glucose homeostasis, including IGF-I, IGF-II, IGF-BP3, growth hormone, insulin, and C-peptide [Designatedassafetyissue:No]	Same as current
NCT01065441	Interventional	Phase 1	250	Withdrawn	No	February 7, 2010	A Phase I/II Study of an Experimental Therapeutic Cancer Vaccine Created In-situ in Patients With Stage II-Stage IV Cancers	Dec-09	-	-	Immunovative Therapies, Ltd.	Pharma	Hadassah Medical Organization	Public	The primary endpoint is the evaluation of any drug-related toxicity associated with AlloStimTM administration as well as the reversibility of such toxicity. [TimeFrame:90 days] [Designatedassafetyissue:Yes]	February 7, 2010	Same as current	-	No	-	-	-	The secondary end-point is the evaluation of the anti-tumor effect of AlloStimTM administration. [TimeFrame:1 year] [Designatedassafetyissue:No] The tertiary end-point is the evaluation of the immunological response to AlloStim-TM administration. [TimeFrame:90 days] [Designatedassafetyissue:No]	Same as current
NCT01154816	Interventional	Phase 2	228	Recruiting	No info	June 30, 2010	A Phase II Study of MLN8237 (IND# 102984), a Selective Aurora A Kinase Inhibitor in Children With Recurrent/Refractory Solid Tumors and Leukemias	Feb-11	-		Children's Oncology Group	Public	National Cancer Institute (NCI)	Public	Objective response rate [Designatedassafetyissue:No]	June 30, 2010	Same as current	-	No	-	-	-	Toxicity [Designatedassafetyissue:Yes] Pharmacokinetics [Designatedassafetyissue:No]	Same as current
NCT01474681	Interventional	Phase 1	15	Recruiting	No info	November 15, 2011	A First-in-human, Single-arm, Single-center, Open-label, Proof-of-concept Study to Evaluate the Safety and Tolerability of Infusing HSC835 (LFU835-expanded Umbilical Cord Blood Hematopoietic Stem Cells) in Patients With Hematological Malignancies	Jan-12	-	-	Novartis Pharmaceuticals	Pharma	No info	-	Safety and Tolerability	November 17, 2011	Same as current	-	No	-	-	-	Incidence of neutrophil recovery [TimeFrame:42 days] [Designatedassafetyissue:Yes] Incidence of platelet recovery [TimeFrame:6 months] [Designatedassafetyissue:Yes] Incidence of mortality, acute graft versus host disease, chronic graft versus host disease, relapse, overall survival, disease-free survival [TimeFrame:100 days] [Designatedassafetyissue:Yes]	Same as current
NCT01652794	Interventional	Phase 1	20	Recruiting	Yes	July 26, 2012	A Phase 1 Study of Carboplatin and Gemcitabine Chemotherapy and Stereotactic Body Radiosurgery for the Palliative Treatment of Persistent or Recurrent Gynecologic Cancer	May-12	-		Case Comprehensive Cancer Center	Public	National Cancer Institute (NCI)	Public	Rate of acute grade 3-5 toxicities following carboplatin/gemcitabine hydrochloride and SBRT treatment graded based on CTCAE, version 4.0 [TimeFrame:Within 30 days of completing treatment] [Designatedassafetyissue:Yes]	July 27, 2012	Same as current	-	No	-	-	-	Progression&#8208free survival [TimeFrame:From the time from registration until time of progression, recurrence, or death, up to 6 months] [Designatedassafetyissue:No] Survival dependence on measured covariates [TimeFrame:Up to 5 years] [Designatedassafetyissue:No]	Same as current
NCT00005988	Interventional	Phase 1	No info	Active, not recruiting	No info	July 5, 2000	A Phase I Open-Label, Safety Study of Haploidentical Bone Marrow Transplantation (BMT) After Ex Vivo Treatment of Bone Marrow With Anti-B7.1 and Anti-B7.2 Antibodies	Feb-00			Dana-Farber Cancer Institute	Public	National Cancer Institute (NCI)	Public	No info	-	No info	-	No	-	-	-	No info	No info
NCT00049023	Interventional	Phase 1	35	Recruiting	No info	November 12, 2002	A Phase I, Open Label, Maximum Tolerated Dose-Finding Study to Evaluate the Safety and Tolerability of 90Y-DOTA-tyr3-Octreotide Administered by Intravenous Infusion to Children With Refractory Somatostatin-Receptor Positive Tumors	Jan-02			Holden Comprehensive Cancer Center	Public	National Cancer Institute (NCI)	Public	No info	-	No info	-	No	-	-	-	No info	No info
NCT00049699	Interventional	Phase 1	No info	Completed	No info	November 12, 2002	A Phase I Trial of VNP40101M, a Novel Alkylating Agent, Administered Weekly for Patients With Advanced or Metastatic Cancer	Oct-02			Vion Pharmaceuticals	Pharma	No info	-	No info	-	No info	-	No	-	-	-	No info	No info
NCT00077558	Interventional	Phase 1	No info	Completed	No info	February 10, 2004	A Phase I Trial Of Sequential Administration Of Triapine (3-Aminopyridine-2-Carboxaldehyde Thiosemicarbazone) Followed By Fludarabine In Adults With Relapsed And Refractory Leukemias And Myelodysplasias	Jan-04			Sidney Kimmel Comprehensive Cancer Center	Public	National Cancer Institute (NCI)	Public	No info	-	No info	-	No	-	-	-	No info	No info
NCT00098891	Interventional	Phase 1	24	Completed	No info	December 8, 2004	A Phase I Study of an Oral Histone Deacetylase Inhibitor, MS-275 (NSC 706995, IND 61,196), in Combination With 13-Cis-Retinoic Acid in Metastatic Progressive Cancer	Dec-04	Mar-08		Sidney Kimmel Comprehensive Cancer Center	Public	National Cancer Institute (NCI)	Public	Dose-limiting toxicity and maximum tolerated dose as assessed by radiological measurements every 8 weeks [Designatedassafetyissue:Yes]	December 25, 2007	Dose-limiting toxicity and maximum tolerated dose as assessed by radiological measurements every 8 weeks	February 20, 2007	Yes, same year	Yes	No	Cannot determine	Tumor response as assessed by radiological measurements every 8 weeks [Designatedassafetyissue:No] Pharmacokinetic profile and pharmacokinetic effects assessed before beginning treatment, every 8 weeks during treatment, and after completion of study treatment [Designatedassafetyissue:No] Antiproliferative and apoptic effects as assessed by radiological measurements every 8 weeks [Designatedassafe…	Tumor response as assessed by radiological measurements every 8 weeks Pharmacokinetic profile and pharmacokinetic effects assessed before beginning treatment, every 8 weeks during treatment, and after completion of study treatment Antiproliferative and apoptic effects as assessed by radiological measurements every 8 weeks Methylation status and expression of retinoic acid receptor beta (RAR-B) as…
NCT00270166	Interventional	Phase 3	No info	Completed	No info	December 22, 2005	A Placebo-Controlled Study on the Effect of Epoetin Alfa in Patients With Malignancy Receiving Chemotherapy	Feb-95		May-98	Johnson & Johnson Pharmaceutical Research & Development, L.L.C.	Pharma	No info	-	Proportion of patients without transfusion after first month.	December 22, 2005	Same as current	-	No	-	-	-	Proportion of responders, change of hemoglobin (not by transfusion), cumulative transfusion rate, proportion of patients transfused during the double-blind phase, excluding the first month mean change score of baseline quality of life parameters safety	Same as current
NCT00275093	Interventional	Phase 1	130	Active, not recruiting	No info	January 10, 2006	A Phase I Pharmacokinetic and Pharmacodynamic Study of Temsirolimus (CCI-779) in Patients With Advanced Malignancies and Normal and Impaired Liver Function: An NCI Organ Dysfunction Working Group Study	Nov-05	-		Cancer Therapy and Research Center, Texas	Public	National Cancer Institute (NCI)	Public	Safety after 1 course of treatment [Designatedassafetyissue:Yes] Tolerability after 1 course of treatment [Designatedassafetyissue:Yes] Maximum tolerated dose as assessed by dose limiting toxicity after 1 course of treatment [Designatedassafetyissue:Yes]	December 25, 2007	Safety after 1 course of treatment Tolerability after 1 course of treatment Maximum tolerated dose as assessed by dose limiting toxicity after 1 course of treatment	November 8, 2006	Yes	Yes	Cannot determine	Cannot determine	Pharmacokinetics as measured by plasma drug concentrations during first course of treatment [Designatedassafetyissue:No]	Pharmacokinetics as measured by plasma drug concentrations during first course of treatment
NCT00290641	Interventional		No info	Completed	Yes	February 9, 2006	A Cyclophosphamide/Fludarabine/Total Body Irradiation Preparative Regimen for Patients With Hematological Malignancy Receiving Unrelated Donor Umbilical Cord Blood Transplantation	Apr-01	Jan-06	Jan-06	Masonic Cancer Center, University of Minnesota	Public	National Cancer Institute (NCI)	Public	Engraftment as measured by an absolute neutrophil count of donor origin &gt 0.5 x 109 /L for 3 days by day 42 [Designatedassafetyissue:No]	December 25, 2007	Engraftment as measured by an absolute neutrophil count of donor origin &gt 0.5 x 109 /L for 3 days by day 42	February 8, 2007	Yes, same year	Yes	Yes	Yes	Incidence and severity of acute or chronic graft-versus-host-disease, relapse, or mortality at day 100 [Designatedassafetyissue:No] Survival and event-free survival by Kaplan-Meier estimation at 1 and 2 years after umbilical cord blood (UCB) transplant [Designatedassafetyissue:No]	Incidence and severity of acute or chronic graft-versus-host-disease, relapse, or mortality at day 100 Survival and event-free survival by Kaplan-Meier estimation at 1 and 2 years after umbilical cord blood (UCB) transplant
NCT00354185	Interventional	Phase 1	36	Completed	No info	July 19, 2006	A Phase I Study of PXD101 in Combination With 17-AAG in Advanced Malignancies				University of Wisconsin, Madison	Public	National Cancer Institute (NCI)	Public	Toxicity by NCI Common Terminology Criteria for adverse events (CTCAE), version 3.0 [Designatedassafetyissue:Yes]	December 25, 2007	Toxicity by NCI Common Terminology Criteria for adverse events (CTCAE), version 3.0	November 8, 2006	Yes	Cannot determine	Cannot determine	Cannot determine	Pharmacokinetics of PXD101 on day 1 of course 1 [Designatedassafetyissue:No] Pharmacokinetics of 17-N-allylamino-17-demethoxygeldanamycin (17-AAG) on day 4 of course 1 [Designatedassafetyissue:No] Pharmacokinetics of PXD101 in combination with 17-AAG on day 4 of course 4 [Designatedassafetyissue:No]	Pharmacokinetics of PXD101 on day 1 of course 1 Pharmacokinetics of 17-N-allylamino-17-demethoxygeldanamycin (17-AAG) on day 4 of course 1 Pharmacokinetics of PXD101 in combination with 17-AAG on day 4 of course 4
NCT00646139	Interventional	Phase 1	No info	Completed	Yes	March 27, 2008	A Combined Rising Single-Dose (RSD) and Rising Multiple-Dose (RMD) Phase 1 Study to Evaluate Safety, Tolerability and Pharmacokinetics of KX2-391 in Patients With Advanced Malignancies That Are Refractory to Conventional Therapies	Oct-07	Aug-08	Mar-09	Roswell Park Cancer Institute	Public	No info	-	Maximum tolerated dose [Designatedassafetyissue:Yes]	March 27, 2008	Same as current	-	No	-	-	-	Safety [Designatedassafetyissue:Yes] Pharmacokinetics [Designatedassafetyissue:No] Biological effects [Designatedassafetyissue:No]	Same as current
NCT00769288	Interventional	Phase 1	49	Recruiting	No info	October 8, 2008	A Phase I Study of Intravenously Administered FAU (1-(2'-Deoxy-2'-Fluoro-&#946;-D-arabinofuranosyl) Uracil, NSC# 678515) in Patients With Advanced Solid Tumors	Jul-09	-		Barbara Ann Karmanos Cancer Institute	Public	National Cancer Institute (NCI)	Public	Dose-limiting toxicity of FAU as assessed by NCI CTCAE version 3.0 [Designatedassafetyissue:Yes] Maximum tolerated dose of FAU [Designatedassafetyissue:Yes]	October 8, 2008	Same as current	-	No	-	-	-	Response [Designatedassafetyissue:No] Pharmacokinetics of FAU [Designatedassafetyissue:No] Relationship between pre- and post-treatment 18F-FAU PET standardized uptake value levels and time to tumor progression [Designatedassafetyissue:No] Comparison of protein levels of thymidylate synthase (TS) in archival tumor tissue samples with thymidine kinase (TK) and TS protein levels and TK and TS mRNA …	Response [Designatedassafetyissue:No] Pharmacokinetics of FAU [Designatedassafetyissue:No] Relationship between pre- and post-treatment 18F-FAU PET standardized uptake value levels and time to tumor progression [Designatedassafetyissue:No] Comparison of protein levels of thymidylate synthase (TS) in archival tumor tissue samples with thymidine kinase (TK) and TS protein levels and TK and TS mRNA …
NCT00994500	Interventional	Phase 1	20	Completed	No info	October 10, 2009	A Phase I Study of Vorinostat and Bortezomib in Children With Refractory or Recurrent Solid Tumors, Including CNS Tumors and Lymphomas	Aug-09	Jul-11		Children's Oncology Group	Public	National Cancer Institute (NCI)	Public	Maximum-tolerated dose of vorinostat in combination with bortezomib [Designatedassafetyissue:Yes] Toxicity [Designatedassafetyissue:Yes] Pharmacokinetics [Designatedassafetyissue:No]	October 10, 2009	Same as current	-	No	-	-	-	Response (complete response, partial response, stable disease, or progressive disease) [Designatedassafetyissue:No] Biologic activity of bortezomib [Designatedassafetyissue:No]	Same as current
NCT01037790	Interventional	Phase 2	60	Recruiting	Yes	December 10, 2009	Phase II Trial of the Cyclin-Dependent Kinase Inhibitor PD 0332991 in Patients With Cancer	Oct-09	-		Abramson Cancer Center of the University of Pennsylvania	Public	No info	-	Response rates [Designatedassafetyissue:No] Safety and tolerability [Designatedassafetyissue:Yes]	December 22, 2009	Same as current	-	No	-	-	-	Pharmacodynamic effects on tumor and non-tumor tissue [Designatedassafetyissue:No] Relationship between selected biomarkers, pharmacokinetics, and/or efficacy and safety outcomes [Designatedassafetyissue:No] Population pharmacokinetic for PD 0332991 and correlation with efficacy outcomes [Designatedassafetyissue:No]	Same as current
NCT01087268	Interventional	Phase 3	75	Recruiting	No info	March 13, 2010	Randomized Double-Blind Controlled Phase III Trial of Hyperbaric Oxygen Therapy in Patients Suffering Long-Term Adverse Effects of Radiotherapy for Pelvic Cancer (HOT II)	Jan-09	-		Royal Marsden NHS Foundation Trust	Public	No info	-	Gastrointestinal symptoms score using the IBDQ quality-of-life questionnaire [Designatedassafetyissue:No]	March 13, 2010	Same as current	-	No	-	-	-	Physician assessment of adverse effects using LENT SOMA scales of radiation injury [Designatedassafetyissue:Yes] Patient self-assessments using EORTC QLQ-C30 and Defecation Problem Subscale of QLQ-CR38 [Designatedassafetyissue:No] Photographic images of rectal mucosa [Designatedassafetyissue:No] Physician assessment of rectal dysfunction based on the modified CTCAE grading system [Designatedassaf…	Same as current
NCT01177397	Interventional	Phase 1	178	Recruiting	No	August 5, 2010	A Phase 1/2, Multi-Center, Open-Label, Dose Finding Study to Assess the Safety, Tolerability, Pharmacokinetics and Preliminary Efficacy of the mTOR Kinase Inhibitor CC-223 Administered Orally to Subjects With Advanced Solid Tumors, Non-Hodgkin Lymphoma or Multiple Myeloma.	Jul-10	-	-	Celgene Corporation	Pharma	No info	-	Safety [TimeFrame:From the time of informed consent, throughout dosing period and for 21 days after the last dose of CC-223] [Designatedassafetyissue:Yes] Pharmacokinetics [TimeFrame:Throughout the first cycle (30 days) through to the first day of Cycle 2.] [Designatedassafetyissue:No]	August 6, 2010	Same as current	-	No	-	-	-	Pharmacodynamics [TimeFrame:Throughout the first cycle (30 days) through to the first day of Cycle 2.] [Designatedassafetyissue:No] Efficacy [TimeFrame:Every two months until proof of tumor progression] [Designatedassafetyissue:No]	Pharmacodynamics [TimeFrame:Throughout the first cycle (30 days) through to the first day of Cycle 2.] [Designatedassafetyissue:No] Efficacy [TimeFrame:Every two months until proof of tumor progression] [Designatedassafetyissue:No]
NCT01204476	Interventional	Phase 1	27	Recruiting	No info	September 16, 2010	Phase I Study of Anti-IGF-1R Monoclonal Antibody, IMC-A12, and mTOR Inhibitor, Everolimus, in Advanced Low to Intermediate Grade Neuroendocrine Carcinoma	Oct-10	-		M.D. Anderson Cancer Center	Public	National Cancer Institute (NCI)	Public	Dose-limiting toxicities [Designatedassafetyissue:Yes] Safety profile [Designatedassafetyissue:Yes] Pharmacodynamic markers [Designatedassafetyissue:No] Antitumor activity as assessed by RECIST criteria [Designatedassafetyissue:No]	September 16, 2010	Same as current	-	No	-	-	-	No info	No info
NCT01364363	Interventional		50	Recruiting	No	April 4, 2011	Allogeneic Hematopoietic Progenitor Cell Transplantation From Unrelated Donors	Mar-05	-	-	Scripps Health	Pharma	No info	-	Bone Marrow and Peripheral Blood Chimerism [TimeFrame:30 days post-transplant] [Designatedassafetyissue:No] Bone Marrow and Peripheral Blood Chimerism [TimeFrame:100 days post-transplant] [Designatedassafetyissue:No] Bone Marrow and Peripheral Blood Chimerism [TimeFrame:365 days post-transplant] [Designatedassafetyissue:No]	June 1, 2011	Same as current	-	No	-	-	-	No info	No info
NCT01567709	Interventional	Phase 1	60	Recruiting	No info	March 29, 2012	Phase I Study of the Aurora Kinase A Inhibitor MLN8237 in Combination With the Histone Deacetylase Inhibitor Vorinostat in Lymphoid Malignancies	Apr-12	-		Beckman Research Institute	Public	National Cancer Institute (NCI)	Public	MTD of MLN8237 defined as the highest dose tested in which &lt 33% of patients experienced dose-limiting toxicity (DLT) [Designatedassafetyissue:Yes] Toxicity of MLN8237 when given in combination with vorinostat as assessed by the National Cancer Institute (NCI) Common Terminology Criteria for Adverse Events (CTCAE) version 4.0 [Designatedassafetyissue:Yes]	March 29, 2012	Same as current	-	No	-	-	-	Clinical responses with MLN8237 in combination with vorinostat [Designatedassafetyissue:No] Pharmacokinetics of MLN8237 alone and in combination with vorinostat [Designatedassafetyissue:No]	Same as current
NCT00003368	Interventional	Phase 1	No info	Completed	No info	November 1, 1999	Phase I Study of Irinotecan for Patients With Abnormal Liver or Renal Function or With Prior Pelvic Radiation Therapy	Jun-98			Cancer and Leukemia Group B	Public	National Cancer Institute (NCI)	Public	No info	-	No info	-	No	-	-	-	No info	No info
NCT00003970	Interventional	Phase 1	No info	Completed	No info	November 1, 1999	A Phase I Clinical Trial to Investigate the Correlation Between UGT1A1 Genotype and Irinotecan (CPT-11) Pharmacokinetics and Toxicity in Cancer Patients	Jan-99			University of Chicago	Public	National Cancer Institute (NCI)	Public	No info	-	No info	-	No	-	-	-	No info	No info
NCT00004002	Interventional	Phase 1	No info	Completed	No info	November 1, 1999	Phase I Trial of PS-341 in Advanced Cancers	Jul-99			New York University School of Medicine	Public	National Cancer Institute (NCI)	Public	No info	-	No info	-	No	-	-	-	No info	No info
NCT00004189	Interventional	Phase 1	No info	Completed	No info	January 21, 2000	A Phase I and Pharmacokinetic Study of Sequences of NSC 655649 (Rebeccamycin Analogue) and Cisplatin Without and With Granulocyte Colony-Stimulating Factor Support Every 21 Days	Oct-99			University of Texas	Public	National Cancer Institute (NCI)	Public	No info	-	No info	-	No	-	-	-	No info	No info
NCT00004895	Interventional	Phase 2	No info	Completed	Yes	March 7, 2000	Octreotide for Palliation of Inoperable Bowel Obstruction: A Phase II Study	Oct-99	Oct-02	Oct-02	Northwestern University	Public	National Cancer Institute (NCI)	Public	No info	-	No info	-	No	-	-	-	No info	No info
NCT00005021	Interventional	Phase 1	No info	Completed	No info	April 6, 2000	PHASE I EVALUATION OF TOPOTECAN IN COMBINATION WITH PACLITAXEL AND CARBOPLATIN	Jul-96			Fox Chase Cancer Center	Public	National Cancer Institute (NCI)	Public	No info	-	No info	-	No	-	-	-	No info	No info
NCT00006221	Interventional	Phase 1	No info	Active, not recruiting	No info	September 11, 2000	A Phase I Study of BMS-247550 (NSC 710428) Given Weekly X 3 Every 4 Weeks in Patients With Advanced Malignancies	Nov-00			University of Texas	Public	National Cancer Institute (NCI)	Public	No info	-	No info	-	No	-	-	-	No info	No info
NCT00016172	Interventional	Phase 1	No info	Active, not recruiting	No info	May 6, 2001	A Phase I Study of ZD0473 and Doxil in Patients With Advanced Refractory Cancer	Nov-00	Apr-02		Memorial Sloan-Kettering Cancer Center	Public	National Cancer Institute (NCI)	Public	No info	-	No info	-	No	-	-	-	No info	No info
NCT00019110	Interventional	Phase 1	No info	Completed	No info	July 11, 2001	VACCINE THERAPY AND DETECTION OF IMMUNOLOGIC RESPONSES WITH HUMAN PAPILLOMAVIRUS 16 E6 AND E7 PEPTIDES IN PATIENTS WITH METASTATIC OR LOCALLY ADVANCED CERVICAL CANCER	Nov-95			National Cancer Institute (NCI)	Public	No info	-	No info	-	No info	-	No	-	-	-	No info	No info
NCT00025129	Interventional	Phase 1	No info	Completed	No info	October 11, 2001	A Phase I Trial of VNP4010M, A Novel Alkylating Agent for Patients With Advanced or Metastatic Cancer	Mar-01			Vion Pharmaceuticals	Pharma	No info	-	No info	-	No info	-	No	-	-	-	No info	No info
NCT00031941	Interventional	Phase 1	No info	Completed	No info	March 8, 2002	A Multidose Phase I Study of Oral CC5013, a Thalidomide Derivative, in Patients With Refractory Metastatic Cancer	Apr-02	Sep-07	Apr-09	National Institutes of Health Clinical Center (CC)	Public	National Cancer Institute (NCI)	Public	No info	-	No info	-	No	-	-	-	No info	No info
NCT00039091	Interventional	Phase 1	48	Active, not recruiting	No info	June 6, 2002	Anti-Cytotoxic T-Lymphocyte-Associated Antigen-4 (Anti-CTLA-4) Humanized Monoclonal Antibody (MDX-CTLA-4 NSC # 732442 [Previously # 720801]) in Patients Previously Vaccinated With GM CSF-Based Autologous Tumor Vaccines (CTEP Protocol Number P-5708) and Patients With Acute Myelogenous Leukemia/Myelodysplasia, and Non-Small Cell Lung Cancer Who Have Not Received Prior Vaccine	Mar-02	-		Dana-Farber Cancer Institute	Public	National Cancer Institute (NCI)	Public	Biologic activity by radiology and pathology every 2 months [Designatedassafetyissue:No]	December 25, 2007	Biologic activity by radiology and pathology every 2 months	November 8, 2006	Yes	Yes	Cannot determine	Cannot determine	No info	No info
NCT00044954	Interventional	Phase 2	No info	Active, not recruiting	No info	September 6, 2002	Low Dose Total-Body Irradiation And Fludarabine Followed By HLA Matched Allogeneic Stem Cell Transplantation For Hematologic Malgnancies - A Multi-Center Study	Nov-01			Simmons Cancer Center	Public	No info	-	No info	-	No info	-	No	-	-	-	No info	No info
NCT00049712	Interventional	Phase 1	No info	Completed	No info	November 12, 2002	A Phase I Study Of Medi 522 In Patients With Advanced Tumors	Oct-02			University of Wisconsin, Madison	Public	National Cancer Institute (NCI)	Public	No info	-	No info	-	No	-	-	-	No info	No info
NCT00088868	Interventional	Phase 1	40	Completed	No info	August 4, 2004	A Phase I Study Of 17-Dimethylaminoethylamino-17-demethoxygeldanamycin (17DMAG) With Evaluation Of Hsp90 Client Proteins In Subjects With Solid Tumors And Lymphomas	Jun-04	Mar-10	Dec-10	National Institutes of Health Clinical Center (CC)	Public	National Cancer Institute (NCI)	Public	No info	-	No info	-	No	-	-	-	No info	No info
NCT00253383	Interventional		450	Active, not recruiting	No info	November 11, 2005	Improving Palliative Care for Patients With Cancer	Jan-03	-		Norris Cotton Cancer Center	Public	National Cancer Institute (NCI)	Public	Quality of life as measured by Functional Assessment of Cancer Therapy-Palliative care version (FACT-Pal) at baseline, one month, and every three months thereafter [Designatedassafetyissue:No] Symptom management as measured by Edmunton Symptom Assessment Scale at baseline, one month, and every three months thereafter [Designatedassafetyissue:No] Health care utilization by a chart review of days i…	December 25, 2007	Quality of life as measured by Functional Assessment of Cancer Therapy-Palliative care version (FACT-Pal) at baseline, one month, and every three months thereafter Symptom management as measured by Edmunton Symptom Assessment Scale at baseline, one month, and every three months thereafter Health care utilization by a chart review of days in hospital, ICU, ER visits at baseline, one month, and eve…	November 8, 2006	Yes	Yes	Cannot determine	Cannot determine	Depression as measured by Center for Epidemiological Studies-Depression (CES-D) at baseline, one month, and every three months thereafter [Designatedassafetyissue:No] Problem solving skills as measured by Social Problem-Solving Skills Inventory-revised at baseline and one month [Designatedassafetyissue:No] Caregiver burden as measured by Montgomery-Borgatta Caregiver Burden Scale at baseline, one…	Depression as measured by Center for Epidemiological Studies-Depression (CES-D) at baseline, one month, and every three months thereafter Problem solving skills as measured by Social Problem-Solving Skills Inventory-revised at baseline and one month Caregiver burden as measured by Montgomery-Borgatta Caregiver Burden Scale at baseline, one month, and every three months thereafter (given to caregi…
NCT00334984	Interventional		No info	Withdrawn	No info	June 7, 2006	Prevention of Mucositis in Children With AES-14 (IND#36978), a Glutamine Based Oral Care Regimen, for Patients Diagnosed With Solid Tumors: A Randomized Placebo-Controlled Clinical Study	Jan-07			Children's Oncology Group	Public	National Cancer Institute (NCI)	Public	No info	-	No info	-	No	-	-	-	No info	No info
NCT00436618	Interventional	Phase 2	No info	Completed	Yes	February 15, 2007	Phase II Trial of RAD001 in Relapsed/Refractory Lymphoma	Aug-05	Dec-10		Mayo Clinic	Public	National Cancer Institute (NCI)	Public	Confirmed response, defined as complete response (CR), CR unconfirmed, or partial response (PR) [TimeFrame:5 years] [Designatedassafetyissue:No]	April 15, 2011	Confirmed response, defined as complete response (CR), CR unconfirmed, or partial response (PR)	February 15, 2007	Yes	Yes	Yes	Cannot determine	Overall survival [TimeFrame:5 years] [Designatedassafetyissue:No] Progression-free survival [TimeFrame:5 years] [Designatedassafetyissue:No] Duration of response (CR or PR) [TimeFrame:5 years] [Designatedassafetyissue:No] Correlation of molecular effects of everolimus on proteins downstream of MTOR, such as phospho-S6 and cyclin D1, with response to therapy [TimeFrame:5 years] [Designatedassafety…	Overall survival Progression-free survival Duration of response (CR or PR) Correlation of molecular effects of everolimus on proteins downstream of MTOR, such as phospho-S6 and cyclin D1, with response to therapy
NCT00553683	Interventional	Phase 1	50	Recruiting	No info	November 2, 2007	Phase I/II Study of Autologous Tumor Cell Vaccination Using Metronomic Cyclophosphamide, 3-Dimensional Conformal Radiotherapy, Intra/Peri-Tumor Injection of Poly ICLC With Trans-Hepatic Arterial Embolization Followed by Poly ICLC Boosting in Patients With Unresectable, Recurrent, or Metastatic Cancers in the Liver (Hepatoma, Cholangiocarcinoma, Neuroendocrine, Breast, Colon, Gastric, and Esophage…	Oct-07	-		University of Medicine and Dentistry New Jersey	Public	No info	-	Overall tolerability [Designatedassafetyissue:No] Liver function [Designatedassafetyissue:No] Autoimmunity [Designatedassafetyissue:No]	October 31, 2008	Overall survival at 6, 12, and 24 months Progression-free survival at 6, 12, and 24 months Tumor response on CT scan	November 2, 2007	Yes	Yes	Cannot determine	Cannot determine	Tumor response on CT scan [Designatedassafetyissue:No] Progression-free survival at 6, 12, and 24 months [Designatedassafetyissue:No] Overall survival at 6, 12, and 24 months [Designatedassafetyissue:No]	Same as current
NCT00667641	Interventional	Phase 1	No info	Completed	Yes	April 25, 2008	Phase I Study of Paclitaxel (Taxol) and Bortezomib (Velcade) in Patients With Refractory Solid Tumor Malignancies Involving an Activated MAPK Pathway	Mar-07	Feb-09	Feb-09	University of Medicine and Dentistry New Jersey	Public	National Cancer Institute (NCI)	Public	Maximum tolerated dose of paclitaxel in combination with bortezomib [TimeFrame:2 years] [Designatedassafetyissue:Yes]	May 9, 2011	Maximum tolerated dose of paclitaxel in combination with bortezomib [Designatedassafetyissue:Yes]	April 25, 2008	Yes	Yes	Yes	Yes	No info	Toxicity as assessed by NCI CTCAE v3.0 [Designatedassafetyissue:Yes] Tumor response [Designatedassafetyissue:No] Bim upregulation in peripheral blood mononuclear cells [Designatedassafetyissue:No] Correlation of markers of Ras/Raf/MAPK pathway activation in fresh or archived tumor tissue with clinical response [Designatedassafetyissue:No] Pharmacokinetics [Designatedassafetyissue:No]
NCT00962507	Interventional	Phase 1	36	Active, not recruiting	Yes	August 19, 2009	A Phase I Study Evaluating the Combination of the Deacetylase Inhibitor, LBH589 Plus the mTOR Inhibitor RAD001, in Relapsed and Refractory Adult Patients With Lymphoma	Jul-09	-		City of Hope Medical Center	Public	National Cancer Institute (NCI)	Public	Maximum tolerated dose [TimeFrame:90 days post treatment start] [Designatedassafetyissue:Yes] Toxicity [TimeFrame:90 days post treatment start] [Designatedassafetyissue:Yes]	July 30, 2010	Maximum tolerated dose [Designatedassafetyissue:Yes] Toxicity [Designatedassafetyissue:Yes]	August 19, 2009	Yes	Yes	Cannot determine	Cannot determine	Pharmacokinetic and correlative studies [TimeFrame:Day 1 and Day 26 of the first cycle of treament] [Designatedassafetyissue:No]	Pharmacokinetic and correlative studies [Designatedassafetyissue:No]
NCT00003993	Interventional	Phase 1	24	Completed	No info	November 1, 1999	A Phase lb Trial of the Combination of Bryostatin-1 and Low Dose Interleukin-2: Evaluation of the Functional and Molecular Status of Human Monocytes as Antigen Presenting Cells	Sep-99	Jul-08		National Institute on Aging (NIA)	Public	National Cancer Institute (NCI)	Public	No info	-	No info	-	No	-	-	-	No info	No info
NCT00004378	Interventional		No info	Completed	No info	October 18, 1999		Jan-95			National Center for Research Resources (NCRR)	Public	University of California, Los Angeles	Public	No info	-	No info	-	No	-	-	-	No info	No info
NCT00004910	Interventional	Phase 1	No info	Completed	Yes	March 7, 2000	A Pilot Phase I/II Trial of Enteral Wallstents for Duodenal Obstruction in the Setting of Malignancy	Jan-00	Feb-03	Feb-03	Northwestern University	Public	National Cancer Institute (NCI)	Public	No info	-	No info	-	No	-	-	-	No info	No info
NCT00005639	Interventional	Phase 1	No info	Completed	No info	May 2, 2000	A Phase I Dose Escalation to Maximally Tolerated Dose Trial of 5-Azacytidine (5 AC, NSC 102816) in Combination With Sodium Phenylbutyrate (PB, NSC 657802) in Patients With Refractory Solid Tumors	Jun-00			Sidney Kimmel Comprehensive Cancer Center	Public	National Cancer Institute (NCI)	Public	No info	-	No info	-	No	-	-	-	No info	No info
NCT00006220	Interventional	Phase 1	No info	Active, not recruiting	No info	September 11, 2000	Arsenic Trioxide Alone or With ATRA (Vesanoid) for Resistant Hematologic Malignancy	Aug-00			Washington University Siteman Cancer Center	Public	No info	-	No info	-	No info	-	No	-	-	-	No info	No info
NCT00324597	Interventional	Phase 1	18	Active, not recruiting	No info	May 10, 2006	A Phase Ib, Open-Label, Sequential, Dose-Finding, Study of AMG 706 in Combination With Gemcitabine to Treat Subjects With Solid Tumors	Oct-05			Jonsson Comprehensive Cancer Center	Public	National Cancer Institute (NCI)	Public	Incidence of dose-limiting toxicity as assessed by NCI CTCAE v3.0 [Designatedassafetyissue:Yes] Maximum tolerated dose as assessed by NCI CTCAE v3.0 [Designatedassafetyissue:Yes]	December 25, 2007	Incidence of dose-limiting toxicity as assessed by NCI CTCAE v3.0 Maximum tolerated dose as assessed by NCI CTCAE v3.0	November 8, 2006	Yes	Yes	Cannot determine	Cannot determine	Pharmacokinetic profiles as measured by blood sampling at weeks 1, 2, 9, 13, 21, 29, 37, 45, and 49 [Designatedassafetyissue:No] Incidence of adverse events, serious adverse events, and laboratory abnormalities not defined as dose-limiting toxicities as assessed by NCI CTCAE v3.0 [Designatedassafetyissue:Yes] Response rate (complete and partial response) as measured by modified RECIST at weeks 12…	Pharmacokinetic profiles as measured by blood sampling at weeks 1, 2, 9, 13, 21, 29, 37, 45, and 49 Incidence of adverse events, serious adverse events, and laboratory abnormalities not defined as dose-limiting toxicities as assessed by NCI CTCAE v3.0 Response rate (complete and partial response) as measured by modified RECIST at weeks 12, 24, 36, 48, and 49 Biomarkers as measured by RNA transcri…
NCT00867529	Interventional	Phase 2	50	Recruiting	No	March 20, 2009	Addition of Pre- and Post-transplant Rituximab for Patients Undergoing Non-myeloablative Allogeneic Hematopoietic Cell Transplantation With Relapsed or Refractory CD20+ B-cell Malignancies	Feb-09	-		Fred Hutchinson Cancer Research Center/University of Washington Cancer Consortium	Public	National Cancer Institute (NCI)	Public	Effectiveness of pre- and post-transplant rituximab in decreasing the disease relapse rate [TimeFrame:At 18 months] [Designatedassafetyissue:No]	March 14, 2012	Relapse rate at 18 months [Designatedassafetyissue:No]	March 20, 2009	Yes	Yes	Cannot determine	Cannot determine	Incidence and severity of acute and chronic GVHD evaluated per an adapted version of Common Terminology Criteria for Adverse Events (CTCAE) v2.0 [TimeFrame:Through day +100 after transplant] [Designatedassafetyissue:No]	Overall survival [Designatedassafetyissue:No] Progression-free survival [Designatedassafetyissue:No] Non-relapse mortality [Designatedassafetyissue:No] Incidence and severity of acute and chronic graft-versus-host disease [Designatedassafetyissue:Yes] Rate of graft rejection and graft failure [Designatedassafetyissue:No] Time to engraftment [Designatedassafetyissue:No] Incidence of serious advers…
NCT00911079	Interventional		15	Recruiting	No info	May 29, 2009	Pilot Study of a Catheter-based Ultrasound Hyperthermia System	Apr-09	-		University of California, San Francisco	Public	National Cancer Institute (NCI)	Public	Frequency of treatment-related toxicities, including tissue burn or necrosis or pain &#8805 grade 3 [Designatedassafetyissue:Yes] Proportion of patients treated according to the specified temperature and timing criteria [Designatedassafetyissue:No]	May 29, 2009	Same as current	-	No	-	-	-	No info	No info
NCT01048892	Interventional	Phase 1	51	Recruiting	No info	January 13, 2010	A Phase 1 Dose Escalation Study of Seneca Valley Virus (NTX-010), A Replication-Competent Picornavirus, in Relapsed/Refractory Pediatric Patients With Neuroblastoma, Rhabdomyosarcoma, or Rare Tumors With Neuroendocrine Features	Sep-09	-		Children's Oncology Group	Public	National Cancer Institute (NCI)	Public	Safety and tolerability [Designatedassafetyissue:Yes] Recommended phase II dose of Seneca Valley virus-001 (NTX-010) [Designatedassafetyissue:No]	January 13, 2010	Same as current	-	No	-	-	-	Tumor response [Designatedassafetyissue:No] Viral titers in blood and stool [Designatedassafetyissue:No] Development of antibodies to NTX-010 [Designatedassafetyissue:No]	Tumor response [Designatedassafetyissue:No] Viral titers in blood and stool [Designatedassafetyissue:No] Development of antibodies to SVV-001 [Designatedassafetyissue:No]
NCT00002818	Interventional	Phase 1	No info	Completed	No	August 3, 2000	Phase I and Clinical Pharmacokinetic De-Escalation Study of 2'-Deoxycitidine Administered as a Continuous Infusion in Conjunction With a Continuous Infusion of High-Dose ARA-C in Patients With Refractory Acute Myelogenous Leukemia	Feb-95	Feb-01	Feb-01	Virginia Commonwealth University	Public	National Cancer Institute (NCI)	Public	No info	-	No info	-	No	-	-	-	No info	No info
NCT00002989	Interventional	Phase 3	207	Active, not recruiting	No info	November 1, 1999	A Randomized Phase III Study to Assess Intensification of the Conditioning Regimen for Allogenic Stem Cell Transplantation (ALLO-SCT) for Leukemia or Myelodysplastic Syndrome With a High Risk of Relapse	Mar-97			European Organisation for Research and Treatment of Cancer - EORTC	Public	No info	-	No info	-	No info	-	No	-	-	-	No info	No info
NCT00005049	Interventional	Phase 2	No info	Completed	No info	April 6, 2000	Pilot Study of Intraperitoneal (IP) Therapy With Cisplatin or Carboplatin and Floxuridine (FUdR) as Consolidation for Ovarian and Gastrointestinal Malignancies	May-97	Nov-06		New York University School of Medicine	Public	National Cancer Institute (NCI)	Public	No info	-	No info	-	No	-	-	-	No info	No info
NCT00006054	Interventional		No info	Terminated	No info	July 5, 2000		Mar-00	Dec-02	Dec-02	Fairview University Medical Center	Public	No info	-	No info	-	No info	-	No	-	-	-	No info	No info
NCT00006102	Interventional	Phase 2	No info	Completed	No info	August 3, 2000	A Phase II Trial of Rebeccamycin Analogue (NSC #655649) in Children With Solid Tumors	Jul-00	Sep-05		Children's Oncology Group	Public	National Cancer Institute (NCI)	Public	No info	-	No info	-	No	-	-	-	No info	No info
NCT00049400	Interventional	Phase 1	84	Active, not recruiting	No info	November 12, 2002	A Phase I Pharmacokinetic Study Of Epothilone B Analogue BMS-247550 (NSC 710428D) In Patients With Advanced Malignancies And Varying Levels Of Liver Dysfunction	Oct-03			Southwest Oncology Group	Public	National Cancer Institute (NCI)	Public	dose defining [Designatedassafetyissue:Yes]	June 14, 2011	Same as current	-	No	-	-	-	No info	No info
NCT00112723	Interventional	Phase 1	180	Recruiting	No info	June 2, 2005	A Phase I/II Study of Flavopiridol Administered as a 30-Minute Bolus Followed by a 4-Hour Infusion in Lymphomas and Multiple Myeloma	Dec-05	-		Ohio State University Comprehensive Cancer Center	Public	National Cancer Institute (NCI)	Public	Toxicity as measured by CTCAE version 4.0 [Designatedassafetyissue:Yes] Disease-specific dose-limiting toxicity and maximum tolerated dose of flavopiridol (Phase I) [Designatedassafetyissue:Yes] Complete and partial response rate (Phase II) [Designatedassafetyissue:No] Lymphoid/plasma cell malignancies [Designatedassafetyissue:No]	September 15, 2010	Toxicity as measured by CTCAE version 3.0 Disease-specific dose-limiting toxicity and maximum tolerated dose of flavopiridol (Phase I) Complete and partial response rate (Phase II) Lymphoid/plasma cell malignancies	November 16, 2006	Yes	Yes	Cannot determine	Cannot determine	Pharmacokinetics [Designatedassafetyissue:No] Effect of flavopiridol on innate immunity and quantitative immunoglobulin levels [Designatedassafetyissue:No] Infusion toxicity (e.g., fever, hypotension, tumor pain, and dyspnea) [Designatedassafetyissue:Yes] Response [Designatedassafetyissue:No]	Pharmacokinetics Effect of flavopiridol on innate immunity and quantitative immunoglobulin levels Infusion toxicity (e.g., fever, hypotension, tumor pain, and dyspnea) Response
NCT00217412	Interventional	Phase 1	60	Completed	No info	September 20, 2005	A Phase I Study of SAHA (NSC#: 701852 IND#: 71976) in Pediatric Patients With Recurrent or Refractory Solid Tumors (Including Lymphomas) and Leukemia Followed By a Phase I Study of SAHA in Combination With 13-Cis-Retinoic Acid for Patients With Selected Recurrent/Refractory Solid Tumors	Aug-05	Sep-09		Children's Oncology Group	Public	National Cancer Institute (NCI)	Public	No info	-	No info	-	No	-	-	-	No info	No info
NCT00387348	Interventional		220	Active, not recruiting	No info	October 12, 2006	Symptom Management Trial in Cancer Survivors	Mar-06	-		Massachusetts General Hospital	Public	National Cancer Institute (NCI)	Public	Efficacy of escitalopram oxalate or placebo in treating a major depressive disorder as measured by Hamilton Depression scores at baseline, 4 weeks, and 8 weeks Side effect burden of treatment as measured by the sum of the symptom severity scores on the UKU Side Effects Rating Scale at 4 and 8 weeks	November 8, 2006	Same as current	-	No	-	-	-	Moderators of efficacy as measured by medical variables (pain assessed by FACT-L, narcotic use, specific type of cancer treatment, cancer-related fatigue assessed by the FACIT-F, and adherence to study medications) Psychological variables other than depression (anxiety and somatization as assessed by the Brief Symptom Inventory 18 and treatment expectancy) Social variables (perceived social suppo…	Same as current
NCT00397813	Interventional	Phase 2	144	Recruiting	Yes	November 9, 2006	Low-dose TBI Dose Escalation to Decrease Risks of Progression and Graft Rejection After Hematopoietic Cell Transplantation With Nonmyeloablative Conditioning as Treatment for Untreated Myelodysplastic Syndrome or Myeloproliferative Disorders - A Multi-Center Trial	Jan-06	-		Fred Hutchinson Cancer Research Center/University of Washington Cancer Consortium	Public	National Heart, Lung, and Blood Institute (NHLBI)	Public	Decrease of incidence of HCT failure to less than 20% [TimeFrame:At 200 days] [Designatedassafetyissue:No]	October 7, 2011	Safety Efficacy of low-dose total-body irradiation in terms of graft rejection rate and disease progression at 200 days	November 9, 2006	Yes	Yes	Cannot determine	Cannot determine	Rate of relapse/progression in patients with MPD or MDS-RA and those with CMML or MDS-RAEB [TimeFrame:5 years] [Designatedassafetyissue:No] Probability of progression-free survival in patients with MPD or MDS-RA and those with CMML or MDS-RAEB [TimeFrame:5 years] [Designatedassafetyissue:No] Kinetics of donor engraftment in peripheral blood and whole bone marrow [TimeFrame:1 year post-transplant]…	Rate of relapse or progression Probability of progression-free survival Kinetics of donor engraftment Incidence of infections
NCT00547196	Interventional		10	Active, not recruiting	Yes	October 19, 2007	Allogeneic Stem Cell Transplantation for Patients With Hematological Malignancies Using Multiple Unrelated Cord Blood Units	Aug-03	-		City of Hope Medical Center	Public	National Cancer Institute (NCI)	Public	Survival at day 100 after allogeneic hematopoietic stem cell transplantation (HSCT) from umbilical cord blood (UCB) [Designatedassafetyissue:No]	December 25, 2007	Survival at day 100 after allogeneic hematopoietic stem cell transplantation (HSCT) from umbilical cord blood (UCB)	October 19, 2007	Yes, same year	Yes	Cannot determine	Cannot determine	Incidence and timing of neutrophil engraftment [Designatedassafetyissue:No] Incidence and timing of platelet engraftment [Designatedassafetyissue:No] Incidence and severity of acute and chronic graft-versus-host-disease [Designatedassafetyissue:No] Survival at day 180 after HSCT from UCB transplantation [Designatedassafetyissue:No] Disease-free survival [Designatedassafetyissue:No] Incidence of p…	Incidence and timing of neutrophil engraftment Incidence and timing of platelet engraftment Incidence and severity of acute and chronic graft-versus-host-disease Survival at day 180 after HSCT from UCB transplantation Disease-free survival Incidence of primary and secondary engraftment failure Incidence of transplantation-related complications (e.g., infection, veno-occlusive disease of the liver…
NCT00720785	Interventional	Phase 1	55	Recruiting	No info	July 22, 2008	Safety and the Anti-Tumor Effects of Escalating Doses of Adoptively Infused Ex Vivo Expanded Autologous Natural Killer (NK) Cells Against Metastatic Cancers or Hematological Malignancies Sensitized to NK-TRAIL Cytotoxicity With Bortezomib	Jul-08			National Heart, Lung, and Blood Institute (NHLBI)	Public	No info	-	Safety of escalating NK cell doses	July 22, 2008	Same as current	-	No	-	-	-	The anti-neoplastic effects of this treatment regimen (assessed using standard disease specific response criteria) and the toxicity profile associated with extended cycles of protocol therapy.	Same as current
NCT01075321	Interventional	Phase 1	59	Recruiting	Yes	February 23, 2010	A Phase I/II Clinical Trial of the mTor Inhibitor RAD001 (Everolimus) in Combination With Lenalidomide (Revlimid) for Patients With Relapsed or Refractory Lymphoid Malignancy	Jan-11	-		Mayo Clinic	Public	No info	-	Maximum tolerated dose [Designatedassafetyissue:Yes] Proportion of responses [Designatedassafetyissue:No]	February 23, 2010	Same as current	-	No	-	-	-	Survival time [Designatedassafetyissue:No] Progression-free survival [Designatedassafetyissue:No] Duration of response [Designatedassafetyissue:No] Time to treatment failure [Designatedassafetyissue:No] Adverse events [Designatedassafetyissue:Yes]	Survival time [Designatedassafetyissue:No] Progression-free survival [Designatedassafetyissue:No] Duration of response [Designatedassafetyissue:No] Time to treatment failure [Designatedassafetyissue:No] Adverse events [Designatedassafetyissue:Yes] Over accrual [Designatedassafetyissue:No]
NCT01125046	Interventional	Phase 2	50	Recruiting	Yes	May 7, 2010	Phase II Trial of Bevacizumab in Patients With Recurrent or Progressive Meningiomas	Jul-10	-	-	Northwestern University	Public	No info	-	Progression free survival [TimeFrame:At 6 months] [Designatedassafetyissue:No]	May 14, 2010	Same as current	-	No	-	-	-	Response rate and overall-survival [TimeFrame:During week 8, every 8 weeks thereafter while on treatment and intermittently during followup] [Designatedassafetyissue:No] Safety profile of bevacizumab [TimeFrame:Every 2 weeks while on treatment up to 28 days after the last dose] [Designatedassafetyissue:Yes] Levels of VEGF and VEGFR expression in tumor tissue as compared to response rate [TimeFram…	Same as current
NCT01624311	Interventional	Phase 2	24	Recruiting	Yes	June 13, 2012	Hypothermia Treatment in Hyperammonemia and Encephalopathy	Aug-07	-		Children's Research Institute	Public	Children's Hospital of Philadelphia	Public	Number of Participants with unexpected Serious Adverse Events as a Measure of Safety and Tolerability [TimeFrame:Participants will be followed for the duration of the hospital stay, an expected average of 5 weeks] [Designatedassafetyissue:Yes] Feasibility of hypothermia therapy as adjunct therapy to the complex standard of care therapy [TimeFrame:During the first 72h of treatment] [Designatedassa…	June 18, 2012	Same as current	-	No	-	-	-	Time to normalization of ammonia level [TimeFrame:During the first 72 hours of treatment] [Designatedassafetyissue:No]	Same as current
NCT00002765	Interventional	Phase 1	No info	Completed	No info	November 1, 1999	PHASE I STUDY OF ANTI-TAC(Fv)-PE38 (LMB-2), A RECOMBINANT SINGLE-CHAIN IMMUNOTOXIN FOR TREATMENT OF TAC-EXPRESSING MALIGNANCIES	Apr-96			National Cancer Institute (NCI)	Public	No info	-	No info	-	No info	-	No	-	-	-	No info	No info
NCT00002901	Interventional	Phase 1	No info	Completed	No info	November 1, 1999	PHASE I STUDY OF TAXOTERE IN PATIENTS WITH ADVANCED MALIGNANCIES AND VARYING DEGREES OF LIVER DYSFUNCTION	Dec-96			City of Hope Medical Center	Public	National Cancer Institute (NCI)	Public	No info	-	No info	-	No	-	-	-	No info	No info
NCT00003913	Interventional	Phase 2	390	Completed	No info	November 1, 1999	A Multicenter Study of Unrelated Umbilical Cord Blood as an Alternate Source of Stem Cells for Transplantation	Dec-98	Aug-05	Aug-05	Fred Hutchinson Cancer Research Center	Public	National Cancer Institute (NCI);;National Heart, Lung, and Blood Institute (NHLBI)	Public	No info	-	No info	-	No	-	-	-	No info	No info
NCT00015925	Interventional	Phase 1	No info	Completed	No info	May 6, 2001	Phase I Clinical-Labratory Study of the Histone Deacetylase (HDA) Inhibitor MS-275 in Adults With Refractory and Relapsed Hematologic Malignancies	Feb-01			Sidney Kimmel Comprehensive Cancer Center	Public	National Cancer Institute (NCI)	Public	No info	-	No info	-	No	-	-	-	No info	No info
NCT00023790	Interventional	Phase 1	No info	Terminated	Yes	September 13, 2001	Phase I Trial of PC 4-PDT (NSC 676418) for Cutaneous Malignancies	Aug-01	Dec-05	Feb-06	Case Comprehensive Cancer Center	Public	National Cancer Institute (NCI)	Public	Toxicity as assessed by physical exam and laboratory data. [TimeFrame:weekly for 4 weeks and in week 6] [Designatedassafetyissue:Yes] Disease response as measured by skin assessment and photography [TimeFrame:weekly for 4 weeks and in week 6] [Designatedassafetyissue:No]	March 10, 2010	Toxicity as assessed by physical exam and laboratory data weekly for 4 weeks and in week 6 Disease response as measured by skin assessment and photography weekly for 4 weeks and in week 6	January 5, 2007	Yes	Yes	Yes	Yes	No info	No info
NCT00033605	Interventional	Phase 3	No info	Completed	No info	April 9, 2002	Phase III Double-Blind Study Of Depot Octreotide Versus Placebo In The Prevention Of Acute Diarrhea In Patients Receiving Pelvic Radiation Therapy	Apr-02	Jul-06		North Central Cancer Treatment Group	Public	National Cancer Institute (NCI)	Public	Reduction of diarrhea as measured by NCI CTC version 2.0 weekly during pelvic radiotherapy	February 8, 2007	Same as current	-	No	-	-	-	Reduction of patient-reported bowel dysfunction as assessed by the bowel function questionnaire weekly during radiotherapy, weekly for 4 weeks after radiotherapy, and 12 and 24 months after completion of radiotherapy Toxicity as assessed by NCI CTC version 2.0 weekly during pelvic radiotherapy Importance that patients attach to various measures of bowel dysfunction as assessed by questionnaire at…	Same as current
NCT00098943	Interventional	Phase 1	No info	Completed	No info	December 8, 2004	Phase I Trial of NGR-TNF Administered Every 3 Weeks as a 1 Hour Intravenous Infusion in Patients With Solid Tumor	Sep-04	Nov-07		European Organisation for Research and Treatment of Cancer - EORTC	Public	No info	-	Dose-limiting toxicity and maximum tolerated dose as measured by CTC v 3.0 [Designatedassafetyissue:Yes]	December 25, 2007	Dose-limiting toxicity and maximum tolerated dose as measured by CTC v 3.0	November 8, 2006	Yes	Yes	Yes	Cannot determine	Clinical response as measured by RECIST criteria [Designatedassafetyissue:No] Mechanism of action as measured by Dynamic Imaging [Designatedassafetyissue:No]	Clinical response as measured by RECIST criteria Mechanism of action as measured by Dynamic Imaging
NCT00410462	Interventional	Phase 2	108	Active, not recruiting	No info	December 11, 2006	Randomized Phase II Study of Brostallicin (PNU-166196A) Versus Doxorubicin as First Line Chemotherapy in Patients With Advanced or Metastatic Soft Tissue Sarcoma	Oct-06			European Organisation for Research and Treatment of Cancer - EORTC	Public	No info	-	Six-month progression-free survival, in terms of complete response, partial response, or no change [Designatedassafetyissue:No]	December 25, 2007	Six month progression-free survival, defined in terms of complete response, partial response, or no change	December 11, 2006	Yes	Yes	Cannot determine	Cannot determine	Overall progression-free survival [Designatedassafetyissue:No] Objective tumor response [Designatedassafetyissue:No] Safety (CTCAE v 3.0) [Designatedassafetyissue:Yes] Duration of response [Designatedassafetyissue:No] Overall survival [Designatedassafetyissue:No]	Overall progression-free survival Objective tumor response Safety (CTCAE v 3.0) Duration of response Overall survival
NCT00428220	Interventional		300	Recruiting	No	January 26, 2007	An Open-Label Sunitinib Malate (SU011248) Continuation Protocol For Patients Who Have Completed A Prior Sunitinib Study And Are Judged By The Investigator To Have The Potential To Benefit From Sunitinib Treatment.	Jul-07	-	-	Pfizer	Pharma	No info	-	The objective of the study is to assess long term safety and tolerability of patients enrolling from prior Sutent clinical studies. Duration of clinical benefit will be assessed for patients enrolling from protocol A6181111 PNET. [TimeFrame:duration of study] [Designatedassafetyissue:Yes]	July 24, 2012	The objective of the study is to provide access to sunitinib treatment and assess long term safety, tolerability, and duration of clinical benefit, without any formal hypothesis testing therefore, there is no formal primary endpoint. The following will	January 26, 2007	Yes	Yes	Cannot determine	Cannot determine	No info	No info
[truncated: 97,161 more rows]
